# Supplementary material for: Hydrolase mimic via second coordination sphere engineering in metal-organic frameworks for environmental remediation
Source: Nat Commun. 2023 Sep 25;14:5974. doi: 10.1038/s41467-023-41716-6 (PMC10520056; doi:10.1038/s41467-023-41716-6)
Supplement: Supplementary file 4 — Source Data [file 41467_2023_41716_MOESM4_ESM.xls]

## Sheet: Figure 2
Figure 2c					Figure 2d																	Figure 2e																			Figure 2f
		Intensity (arb. units)				ZAF(Ser)				ZAF(Cys)				ZAF				Ser@ZAF					ZAF(Ser)						ZAF						ZnSer							ZAF(Ser)
	2 theta (degree)	ZAF(Ser)	ZAF	ZnSer		Relative Pressure (P/P0)	Quantity Adsorbed (cm³g-1)	Relative Pressure (P/P0)	Quantity Adsorbed (cm³g-1)	Relative Pressure (P/P0)	Quantity Adsorbed (cm³g-1)	Relative Pressure (P/P0)	Quantity Adsorbed (cm³g-1)	Relative Pressure (P/P0)	Quantity Adsorbed (cm³g-1)	Relative Pressure (P/P0)	Quantity Adsorbed (cm³g-1)	Relative Pressure (P/P0)	Quantity Adsorbed (cm³g-1)	Relative Pressure (P/P0)	Quantity Adsorbed (cm³g-1)		Binding Energy (eV)	Zn2p	Zn2p Scan A	Zn2p Scan B	Backgnd.	Envelope	Binding Energy (eV)	Zn2p	Zn2p Scan A	Zn2p Scan B	Backgnd.	Envelope	Binding Energy (eV)	Zn2p	Zn2p Scan A	Zn2p Scan B	Backgnd.	Envelope		Binding Energy (eV)	N1s	N1s Scan A	N1s Scan B	N1s Scan C	N1s Scan D	Backgnd.	Envelope
	5.007	8	9	7		6.98248e-05	6.10183	0.99453	182.76	0.000417493	14.1452	0.992	229.697	0.01166	2.83451	0.99343	49.211	0.01194	0.94829	0.99295	16.0418		1052.68	56600.5	56171.6	56171.6	56171.6	56171.6	1052.68	36121.2	36134.4	36134.4	36134.4	36134.4	1052.68	56600.5	56171.6	56171.6	56171.6	56171.6		405.08	23702.3	22952.3	22952.3	22964.2	23081.4	22952.3	23093.2
	5.02	8	9	7		0.000736263	11.6199	0.98258	167.566	0.00291	23.2614	0.95527	192.413	0.05105	4.06032	0.94782	28.5744	0.05174	1.3296	0.95156	8.8487		1052.58	55703.5	56171.4	56171.4	56171.4	56171.4	1052.58	35910.6	35974.1	35974.1	35974.1	35974.1	1052.58	55703.5	56171.4	56171.4	56171.4	56171.4		404.98	23738.5	22940.6	22940.6	22954.8	23041.2	22940.6	23055.4
	5.033	8	9	7		0.00281	15.8983	0.97227	152.84	0.00745	29.1493	0.91136	177.246	0.08003	4.58132	0.91174	24.252	0.08019	1.4831	0.90792	7.13077		1052.48	55939.6	56170.2	56170.2	56170.2	56170.2	1052.48	36145.4	35972.5	35972.5	35972.5	35972.5	1052.48	55939.6	56170.2	56170.2	56170.2	56170.2		404.88	23499.7	22929	22929	22946.1	23006.7	22929	23023.8
	5.046	11	10	8		0.00618	19.059	0.94561	133.724	0.01172	32.5236	0.8735	169.94	0.11536	5.04907	0.87429	21.6267	0.11526	1.62599	0.87181	6.35686		1052.38	56563.8	56164.5	56164.5	56164.5	56164.5	1052.38	35719.4	35970.3	35970.3	35970.3	35970.3	1052.38	56563.8	56164.5	56164.5	56164.5	56164.5		404.78	23307.8	22917.1	22917.1	22937.6	22976.7	22917.1	22997.1
	5.059	4	5	7		0.0104	21.5036	0.91368	123.915	0.04417	45.1891	0.83751	165.042	0.15028	5.44011	0.83808	19.7799	0.15028	1.73414	0.83636	5.84893		1052.28	56980.7	56158.4	56158.4	56158.4	56158.4	1052.28	36485	35968	35968	35968	35968	1052.28	56980.7	56158.4	56158.4	56158.4	56158.4		404.68	23620	22906	22906	22930.4	22951.2	22906	22975.7
	5.072	2	2	7		0.02919	27.288	0.88448	118.943	0.09001	55.1236	0.82074	163.204	0.18528	5.7732	0.8206	19.0291	0.18525	1.8196	0.80123	5.41483		1052.18	56622.6	56147.9	56147.9	56147.9	56147.9	1052.18	36252.1	35965.3	35965.3	35965.3	35965.3	1052.18	56622.6	56147.9	56147.9	56147.9	56147.9		404.58	23448	22896.4	22896.4	22925.8	22930.5	22896.4	22959.9
	5.085	0	2	9		0.05705	32.2737	0.85845	116.031	0.11467	59.2933	0.78567	159.915	0.22024	6.08188	0.78553	17.6434	0.22022	1.88592	0.78506	5.23293		1052.08	56459	56133	56133	56133	56133	1052.08	36369.3	35962.2	35962.2	35962.2	35962.2	1052.08	56459	56133	56133	56133	56133		404.48	23225	22886.5	22886.5	22921.7	22911.9	22886.5	22947.2
	5.098	0	3	9		0.07845	35.1251	0.83287	113.833	0.15015	64.6476	0.75049	157.021	0.25516	6.37783	0.75043	16.3447	0.25516	1.95541	0.75005	4.87146		1051.98	56664.3	56115.1	56115.1	56115.1	56115.1	1051.98	36432	35958.6	35958.6	35958.6	35958.6	1051.98	56664.3	56115.1	56115.1	56115.1	56115.1		404.38	23582.5	22875.6	22875.6	22917.9	22894.5	22875.6	22936.8
	5.112	0	3	11		0.10003	37.5956	0.82566	113.18	0.185	69.4491	0.71543	154.316	0.29007	6.66657	0.71529	15.1489	0.29006	2.02901	0.71501	4.51277		1051.88	57020	56098.1	56098.1	56098.1	56098.1	1051.88	36357.3	35954.7	35954.7	35954.7	35954.7	1051.88	57020	56098.1	56098.1	56098.1	56098.1		404.28	23492.7	22864.8	22864.8	22915.6	22878.7	22864.8	22929.5
	5.125	0	6	12		0.11988	39.6291	0.79968	111.566	0.22001	74.0451	0.68043	151.742	0.32511	6.95642	0.68025	14.0451	0.32502	2.10283	0.68001	4.19617		1051.78	56729	56080.5	56080.5	56080.5	56080.5	1051.78	36685.3	35950.7	35950.7	35950.7	35950.7	1051.78	56729	56080.5	56080.5	56080.5	56080.5		404.18	23569.4	22855.3	22855.3	22916.1	22865.4	22855.3	22926.2
	5.138	0	7	14		0.13989	41.495	0.75103	108.972	0.25494	78.5032	0.64546	149.11	0.36001	7.25824	0.6452	13.0587	0.35996	2.18567	0.64504	3.89992		1051.68	56660.8	56060.4	56060.4	56060.4	56060.4	1051.68	36312.8	35946.7	35946.7	35946.7	35946.7	1051.68	56660.8	56060.4	56060.4	56060.4	56060.4		404.08	23062.2	22845.6	22845.6	22918.6	22852.9	22845.6	22925.9
	5.151	0	7	16		0.15984	43.2659	0.70054	106.527	0.28983	82.8908	0.61047	146.216	0.39496	7.56162	0.61022	12.1813	0.395	2.26677	0.61007	3.63987		1051.58	56805.5	56041.3	56041.3	56041.3	56041.3	1051.58	36427.8	35942.9	35942.9	35942.9	35942.9	1051.58	56805.5	56041.3	56041.3	56041.3	56041.3		403.98	23199.9	22835.3	22835.3	22922.9	22840.6	22835.3	22928.1
	5.164	0	7	19		0.18016	44.9899	0.65007	103.996	0.32497	87.4893	0.57559	142.881	0.42988	7.88112	0.57521	11.3982	0.43002	2.33632	0.57514	3.39773		1051.48	56399.5	56026.7	56026.7	56026.7	56026.7	1051.48	36047.3	35939.2	35939.2	35939.2	35939.2	1051.48	56399.5	56026.7	56026.7	56026.7	56026.7		403.88	23709.8	22823.9	22823.9	22928.9	22827.7	22823.9	22932.7
	5.177	0	5	20		0.19986	46.6312	0.6001	101.123	0.35974	92.1402	0.5407	138.834	0.46487	8.23564	0.54016	10.7108	0.48417	2.47075	0.54015	3.18434		1051.38	56137.7	56011.9	56011.8	56011.8	56011.9	1051.38	36225.6	35936	35935.9	35935.9	35936	1051.38	56137.7	56011.9	56011.8	56011.8	56011.9		403.78	23769.2	22812.8	22812.8	22938.8	22815.5	22812.8	22941.4
	5.19	0	1	12		0.24897	50.5426	0.55007	97.5833	0.39471	96.9875	0.50621	132.944	0.4998	8.6245	0.5053	10.0742	0.49983	2.51328	0.50517	2.98589		1051.28	56713.4	56000.6	56000.6	56000.6	56000.6	1051.28	36222.2	35932.8	35932.7	35932.7	35932.8	1051.28	56713.4	56000.6	56000.6	56000.6	56000.6		403.68	23429	22800.2	22800.2	22951.3	22802	22800.2	22953.1
	5.204	0	4	16		0.30052	54.6828	0.50003	93.0523	0.42963	102.049	0.47148	124.539	0.53483	9.04029	0.47031	9.42497	0.5349	2.61459	0.47023	2.76603		1051.18	55958.2	55991.4	55991.3	55991.3	55991.4	1051.18	36192.2	35929.4	35929.4	35929.4	35929.4	1051.18	55958.2	55991.4	55991.3	55991.3	55991.4		403.58	23446.4	22786.5	22786.5	22967.8	22787.8	22786.5	22969.1
	5.217	0	2	16		0.35082	58.961	0.44483	80.7531	0.46453	107.369	0.43928	108.127	0.56977	9.54016	0.43547	8.56392	0.56987	2.72456	0.4352	2.50001		1051.08	56398.6	55980.8	55980.7	55980.7	55980.8	1051.08	36542.5	35925.7	35925.6	35925.6	35925.7	1051.08	56398.6	55980.8	55980.7	55980.7	55980.8		403.48	23429.1	22775	22775	22992.5	22775.9	22775	22993.4
	5.23	0	5	17		0.40005	63.3636	0.39611	64.0877	0.49947	113.014	0.40109	98.6623	0.60481	10.0801	0.39968	8.13665	0.60486	2.88372	0.40011	2.34877		1050.98	56597.4	55970.6	55970.5	55970.5	55970.6	1050.98	36424.6	35921.9	35921.7	35921.7	35921.9	1050.98	56597.4	55970.6	55970.5	55970.5	55970.6		403.38	23028	22766.1	22766.1	23027.1	22766.8	22766.1	23027.7
	5.243	0	4	18		0.45035	68.2465	0.33494	58.337	0.53444	118.932	0.34806	90.8554	0.63965	10.7133	0.34623	7.59702	0.63985	3.05917	0.34604	2.18243		1050.88	56024.8	55965.8	55965.6	55965.6	55965.8	1050.88	36355	35918.1	35917.9	35917.9	35918.1	1050.88	56024.8	55965.8	55965.6	55965.6	55965.8		403.28	23006	22758.5	22758.5	23071.5	22758.9	22758.5	23071.9
	5.256	0	6	17		0.50008	73.505	0.28376	54.0439	0.56942	124.886	0.31224	86.0843	0.67463	11.4758	0.33038	7.3989	0.67476	3.25695	0.31099	2.04368		1050.78	55723.4	55962.3	55962	55962	55962.3	1050.78	36113.9	35914.6	35914.2	35914.2	35914.6	1050.78	55723.4	55962.3	55962	55962	55962.3		403.18	23044.7	22751.8	22751.8	23127.3	22752.1	22751.8	23127.5
	5.269	0	7	18		0.55026	79.2759	0.25039	51.3266	0.60426	130.908	0.29553	83.8852	0.70955	12.3598	0.29496	7.11594	0.70975	3.5328	0.27588	1.9099		1050.68	55720.4	55959.6	55959.1	55959.1	55959.6	1050.68	35937.6	35911.2	35910.7	35910.7	35911.2	1050.68	55720.4	55959.6	55959.1	55959.1	55959.6		403.08	23147.6	22747.1	22747.1	23197.6	22747.3	22747.1	23197.7
	5.282	4	8	17		0.60047	85.5218	0.20015	47.274	0.63951	136.741	0.26054	79.4009	0.7444	13.4488	0.26049	6.83753	0.74482	3.84795	0.24077	1.78841		1050.58	56244.2	55957.2	55956.5	55956.5	55957.2	1050.58	36384.3	35908	35907.3	35907.3	35908	1050.58	56244.2	55957.2	55956.5	55956.5	55957.2		402.98	22827.5	22743.3	22743.3	23283.6	22743.4	22743.3	23283.8
	5.295	2	9	16		0.6507	92.025	0.14038	42.1318	0.67455	142.096	0.22546	74.9062	0.77934	14.7635	0.2254	6.54833	0.77967	4.23513	0.20569	1.64056		1050.48	56082.6	55954.6	55953.5	55953.5	55954.6	1050.48	36211.8	35905	35904	35904	35905	1050.48	56082.6	55954.6	55953.5	55953.5	55954.6		402.88	22777.2	22741.1	22741	23389.3	22741.1	22741	23389.4
	5.309	4	8	16		0.70073	98.4211	0.08062	35.9123	0.70958	146.706	0.19043	70.3212	0.81431	16.3043	0.19018	6.17046	0.81465	4.70767	0.17059	1.5397		1050.38	56320.1	55951.8	55950.2	55950.2	55951.8	1050.38	36229.1	35902	35900.5	35900.5	35902	1050.38	56320.1	55951.8	55950.2	55950.2	55951.8		402.78	22545.8	22740.2	22740	23517.8	22740.1	22740	23518
	5.322	3	9	18		0.75087	104.299	0.05705	32.2737	0.74457	150.635	0.15538	65.6021	0.84904	18.1314	0.15505	5.75168	0.84966	5.28392	0.13556	1.3939		1050.28	56117	55948.5	55946.1	55946.1	55948.5	1050.28	36283.7	35898.8	35896.8	35896.8	35898.8	1050.28	56117	55948.5	55946.1	55946.1	55948.5		402.68	22687.3	22739.7	22739.4	23672.6	22739.4	22739.4	23673
	5.335	5	10	18		0.80097	109.192	0.02919	27.288	0.7796	154.012	0.12047	60.4943	0.88383	20.305	0.12004	5.32605	0.88458	5.96363	0.10225	1.23651		1050.18	56383	55945.1	55941.6	55941.6	55945.1	1050.18	36183.6	35895.8	35892.9	35892.9	35895.8	1050.18	56383	55945.1	55941.6	55941.6	55945.1		402.58	23046.8	22739.6	22738.9	23859.2	22738.9	22738.9	23860
	5.348	3	11	17		0.8201	110.945	0.0104	21.5036	0.8146	157.355	0.08547	54.5668	0.91838	23.0552	0.08514	4.8716	0.9194	6.83478	0.07251	1.0896		1050.08	56585.1	55941.8	55936.7	55936.7	55941.8	1050.08	36420.7	35893.2	35889.1	35889.1	35893.2	1050.08	56585.1	55941.8	55936.7	55936.7	55941.8		402.48	22639.7	22739.5	22738	24084.1	22738	22738	24085.6
	5.361	3	11	17		0.85053	113.719	0.00281	15.8983	0.84953	161.018	0.05067	47.187	0.9518	27.2567	0.05032	4.24424	0.95379	8.31418	0.05021	0.90222		1049.98	56495.7	55938.2	55930.9	55930.9	55938.2	1049.98	36145.4	35890.9	35885.2	35885.2	35890.9	1049.98	56495.7	55938.2	55930.9	55930.9	55938.2		402.38	23675.8	22739.4	22736.3	24356.5	22736.3	22736.3	24359.6
	5.374	3	21	9		0.87555	116.178	7.98248e-05	6.10183	0.88449	165.423			0.98655	40.1659			0.98538	12.4908				1049.88	57234.9	55935	55924.6	55924.6	55935	1049.88	36312	35888.8	35880.8	35880.8	35888.8	1049.88	57234.9	55935	55924.6	55924.6	55935		402.28	24172.5	22739.9	22733.8	24690.4	22733.8	22733.8	24696.6
	5.387	5	7	13		0.90047	119.226			0.91908	171.579			0.99343	49.211			0.99295	16.0418				1049.78	56532.6	55933.1	55918.4	55918.4	55933.1	1049.78	36747.3	35887.1	35876	35876	35887.1	1049.78	56532.6	55933.1	55918.4	55918.4	55933.1		402.18	24526.9	22742.2	22730.1	25106.6	22730.1	22730.1	25118.7
	5.4	3	15	11		0.92543	123.421			0.95324	181.718												1049.68	56281.2	55932.2	55911.5	55911.5	55932.2	1049.68	36589.5	35885.8	35870.7	35870.7	35885.8	1049.68	56281.2	55932.2	55911.5	55911.5	55932.2		402.08	25527.3	22747.8	22724.6	25637	22724.6	22724.6	25660.3
	5.414	7	11	10		0.95007	129.9			0.98352	207.015												1049.58	57125.2	55933	55903.9	55903.9	55933	1049.58	36995.4	35885.4	35864.6	35864.6	35885.4	1049.58	57125.2	55933	55903.9	55903.9	55933		401.98	26394	22760.6	22717	26331.4	22717	22717	26374.9
	5.427	6	14	10		0.97352	142.368			0.992	229.697												1049.48	57188.1	55936.5	55896.1	55896.1	55936.5	1049.48	36857.2	35886.5	35858.2	35858.2	35886.5	1049.48	57188.1	55936.5	55896.1	55896.1	55936.5		401.88	28012.4	22786.6	22707	27262.1	22707	22707	27341.7
	5.44	4	12	9		0.98127	150.646																1049.38	57459.7	55943.9	55888	55888	55943.9	1049.38	36581.6	35889.9	35851.6	35851.6	35889.9	1049.38	57459.7	55943.9	55888	55888	55943.9		401.78	29365.7	22835.9	22693.7	28526.3	22693.7	22693.7	28668.5
	5.453	5	11	9		0.98947	165.596																1049.28	56672	55956.2	55879.4	55879.4	55956.2	1049.28	36960.5	35896.1	35844.8	35844.8	35896.1	1049.28	56672	55956.2	55879.4	55879.4	55956.2		401.68	31587.8	22924.4	22676.4	30240.7	22676.4	22676.4	30488.7
	5.466	7	12	7		0.99453	182.76																1049.18	56725.4	55975.7	55870.9	55870.9	55975.7	1049.18	36856	35906.8	35838.1	35838.1	35906.8	1049.18	56725.4	55975.7	55870.9	55870.9	55975.7		401.58	33819	23076.4	22654.1	32519.4	22654.1	22654.1	32941.8
	5.479	5	11	8																			1049.08	56997.4	56004.5	55862.5	55862.5	56004.5	1049.08	36651.4	35922.8	35831.5	35831.5	35922.8	1049.08	56997.4	56004.5	55862.5	55862.5	56004.5		401.48	36984.9	23328.3	22625.9	35436.2	22625.9	22625.9	36138.7
	5.492	5	10	8																			1048.98	57016.2	56044.8	55853.5	55853.5	56044.8	1048.98	36786.6	35945.5	35824.9	35824.9	35945.5	1048.98	57016.2	56044.8	55853.5	55853.5	56044.8		401.38	40443.4	23731	22590.4	38970.7	22590.4	22590.4	40111.6
	5.506	9	8	7																			1048.88	57938.3	56099.8	55843.9	55843.9	56099.8	1048.88	36547.8	35976.9	35818.4	35818.4	35976.9	1048.88	57938.3	56099.8	55843.9	55843.9	56099.8		401.28	44848.1	24354.2	22546.2	42957.9	22546.2	22546.2	44766.5
	5.519	11	9	8																			1048.78	57275.1	56173.2	55833.1	55833.1	56173.2	1048.78	36773.3	36018.6	35811.4	35811.4	36018.6	1048.78	57275.1	56173.2	55833.1	55833.1	56173.2		401.18	49863.1	25289.7	22492.6	47066.3	22492.5	22492.5	49864.6
	5.532	12	8	7																			1048.68	57836.6	56270.2	55821.1	55821.1	56270.2	1048.68	37279.1	36073.3	35804.2	35804.2	36073.3	1048.68	57836.6	56270.2	55821.1	55821.1	56270.2		401.08	53760.4	26650.7	22428.8	50833.4	22428.6	22428.6	55057.4
	5.545	14	7	8																			1048.58	58213.8	56396.9	55807.8	55807.8	56396.9	1048.58	36902.2	36143.8	35796.2	35796.2	36143.8	1048.58	58213.8	56396.9	55807.8	55807.8	56396.9		400.98	58546.7	28568	22354.1	53776.5	22353.6	22353.6	59994.2
	5.558	16	7	8																			1048.48	58210.8	56561.7	55794.3	55794.3	56561.7	1048.48	37543	36233.7	35787.3	35787.3	36233.7	1048.48	58210.8	56561.7	55794.3	55794.3	56561.7		400.88	63517.2	31180.9	22268.3	55565.5	22267.4	22267.4	64484.9
	5.571	15	7	9																			1048.38	58159.8	56773	55779.7	55779.7	56773	1048.38	37461.7	36347.8	35777.8	35777.8	36347.8	1048.38	58159.8	56773	55779.7	55779.7	56773		400.78	68549.7	34618.8	22172	56209.2	22170.2	22170.2	68667.9
	5.584	14	8	8																			1048.28	58257.1	57041.1	55764	55764	57041.1	1048.28	37432.2	36491.4	35767.8	35767.8	36491.4	1048.28	58257.1	57041.1	55764	55764	57041.1		400.68	72743.8	38972.1	22065.2	56128.2	22061.7	22061.7	73055.9
	5.597	16	7	8																			1048.18	58869.8	57378.1	55747	55747	57378.1	1048.18	37729.7	36670.1	35757	35757	36670.1	1048.18	58869.8	57378.1	55747	55747	57378.1		400.58	77418.7	44256.1	21948.8	54615.4	21942.3	21942.3	76957.9
	5.611	15	8	10																			1048.08	59449.3	57797.4	55728.3	55728.3	57797.4	1048.08	37748	36891.4	35745.5	35745.5	36891.4	1048.08	59449.3	57797.4	55728.3	55728.3	57797.4		400.48	81413	50369	21825.1	51394.9	21812.9	21812.9	79997.5
	5.624	17	8	9																			1047.98	59861.8	58314.4	55707.4	55707.4	58314.4	1047.98	38121.4	37162.4	35733.1	35733.1	37162.4	1047.98	59861.8	58314.4	55707.4	55707.4	58314.4		400.38	83928.9	57053.5	21696.9	46958.2	21675	21675	82410.9
	5.637	23	7	9																			1047.88	60400.2	58945.7	55683.2	55683.2	58945.7	1047.88	38522.2	37491.4	35718.9	35718.9	37491.4	1047.88	60400.2	58945.7	55683.2	55683.2	58945.7		400.28	86242.5	63878.3	21568.7	41929.1	21530	21530	84393.2
	5.65	14	6	9																			1047.78	61536.7	59709.9	55655.3	55655.3	59709.9	1047.78	39217.6	37887.9	35702.8	35702.8	37887.9	1047.78	61536.7	59709.9	55655.3	55655.3	59709.9		400.18	87119.2	70256.7	21446.5	36916.8	21380.1	21380.1	85970.7
	5.663	16	4	9																			1047.68	62599.3	60628	55623.7	55623.7	60628	1047.68	39715.8	38362.7	35685.2	35685.2	38362.7	1047.68	62599.3	60628	55623.7	55623.7	60628		400.08	87133.3	75515.1	21339.2	32398.7	21228.1	21228.1	86951.8
	5.676	16	5	8																			1047.58	63058.9	61721.8	55588.7	55588.7	61721.8	1047.58	39331.8	38927.2	35666	35666	38927.2	1047.58	63058.9	61721.8	55588.7	55588.7	61721.8		399.98	85231.6	79007.7	21256.7	28657.5	21075.8	21075.8	86980.6
	5.689	13	3	7																			1047.48	63264.7	63012.2	55549.2	55549.2	63012.2	1047.48	39852.9	39592.7	35644.6	35644.6	39592.7	1047.48	63264.7	63012.2	55549.2	55549.2	63012.2		399.88	83875.2	80258.6	21213.2	25783.9	20926.2	20926.2	85679.2
	5.702	13	4	9																			1047.38	64963.8	64521.1	55505.4	55505.4	64521.1	1047.38	40720.6	40371.5	35621.4	35621.4	40371.5	1047.38	64963.8	64521.1	55505.4	55505.4	64521.1		399.78	79700.6	79077.4	21225.1	23720.2	20782.2	20782.2	82808.6
	5.716	12	2	7																			1047.28	65745.8	66268.4	55456.9	55456.9	66268.4	1047.28	41147.4	41275.8	35596.4	35596.4	41275.8	1047.28	65745.8	66268.4	55456.9	55456.9	66268.4		399.68	74647.2	75610.3	21311.4	22323.9	20646.3	20646.3	78380.9
	5.729	9	1	10																			1047.18	67338.4	68270.1	55402.1	55402.1	68270.1	1047.18	41503.1	42315.8	35568.4	35568.4	42315.8	1047.18	67338.4	68270.1	55402.1	55402.1	68270.1		399.58	69015.7	70300.7	21490.6	21424	20519.8	20519.8	72677.7
	5.742	10	1	10																			1047.08	69302.3	70538.3	55339.7	55339.7	70538.3	1047.08	42493.4	43501.4	35536.8	35536.8	43501.4	1047.08	69302.3	70538.3	55339.7	55339.7	70538.3		399.48	64765.8	63781.7	21780.8	20864.7	20404.6	20404.6	66180
	5.755	11	0	11																			1046.98	70922.1	73079.3	55268.4	55268.4	73079.3	1046.98	43631.6	44840.5	35501.1	35501.1	44840.5	1046.98	70922.1	73079.3	55268.4	55268.4	73079.3		399.38	59202.2	56734.5	22193.9	20522.6	20301.6	20301.6	59444.5
	5.768	10	0	11																			1046.88	73993.8	75891	55186.1	55186.1	75891	1046.88	45155.3	46338.4	35460.2	35460.2	46338.4	1046.88	73993.8	75891	55186.1	55186.1	75891		399.28	53314.2	49766.8	22730.5	20310.7	20210.5	20210.5	52981.6
	5.781	10	0	10																			1046.78	76762	78962	55091.4	55091.4	78962	1046.78	46569.3	47996.4	35412.8	35412.8	47996.4	1046.78	76762	78962	55091.4	55091.4	78962		399.18	48775	43337	23375.2	20174.1	20131.2	20131.2	47172.6
	5.794	9	0	10																			1046.68	79988.7	82270.2	54983.2	54983.2	82270.2	1046.68	48443.2	49812.9	35358.8	35358.8	49812.9	1046.68	79988.7	82270.2	54983.2	54983.2	82270.2		399.08	43571.2	37729.3	24092	20080.8	20063.5	20063.5	42234.1
	5.808	9	0	10																			1046.58	82902.2	85779.2	54859.2	54859.2	85779.2	1046.58	49500	51779.6	35296.7	35296.7	51779.6	1046.58	82902.2	85779.2	54859.2	54859.2	85779.2		398.98	39663	33067.1	24821.2	20013.1	20006.5	20006.5	38224.6
	5.821	12	0	10																			1046.48	86838.7	89439.4	54718.4	54718.4	89439.4	1046.48	52305.4	53883.1	35225.7	35225.7	53883.1	1046.48	86838.7	89439.4	54718.4	54718.4	89439.4		398.88	36035.5	29348.6	25483.7	19960.9	19958.5	19958.5	35078
	5.834	11	0	12																			1046.38	91013.4	93186	54559	54559	93186	1046.38	54577.3	56103.3	35145.4	35145.4	56103.3	1046.38	91013.4	93186	54559	54559	93186		398.78	34043.6	26491.6	25994.2	19919.8	19919	19919	32652.2
	5.847	10	0	13																			1046.28	95425.8	96940.4	54380.2	54380.2	96940.4	1046.28	56409.1	58412.6	35054.9	35054.9	58412.6	1046.28	95425.8	96940.4	54380.2	54380.2	96940.4		398.68	30409.8	24368.9	26275.8	19886.4	19886.1	19886.1	30771.7
	5.86	13	0	15																			1046.18	99569.3	100611	54180.5	54180.5	100611	1046.18	59292.3	60774.9	34952.7	34952.7	60774.9	1046.18	99569.3	100611	54180.5	54180.5	100611		398.58	29322.5	22839.7	26280.9	19858.6	19858.6	19858.6	29267.3
	5.873	16	0	16																			1046.08	103869	104096	53959.6	53959.6	104096	1046.08	61942.9	63147.6	34838.1	34838.1	63147.6	1046.08	103869	104096	53959.6	53959.6	104096		398.48	28188.5	21769.6	26003.7	19835.5	19835.5	19835.5	28001.5
	5.886	18	0	15																			1045.98	108023	107288	53717.1	53717.1	107288	1045.98	65451.9	65481.7	34710.5	34710.5	65481.7	1045.98	108023	107288	53717.1	53717.1	107288		398.38	26347.1	21041.2	25481.8	19816.7	19816.7	19816.7	26879.3
	5.899	18	0	9																			1045.88	112574	110082	53454.3	53454.3	110082	1045.88	68279.3	67722.2	34569.2	34569.2	67722.2	1045.88	112574	110082	53454.3	53454.3	110082		398.28	24933.3	20557.5	24783.9	19800.7	19800.7	19800.7	25846.9
	5.913	20	0	6																			1045.78	115480	112374	53172.5	53172.5	112374	1045.78	70773.9	69811	34414.3	34414.3	69811	1045.78	115480	112374	53172.5	53172.5	112374		398.18	24232.7	20244	23994	19787.3	19787.3	19787.3	24884.6
	5.926	23	0	3																			1045.68	118188	114075	52875	52875	114075	1045.68	73670.2	71688.7	34245.8	34245.8	71688.7	1045.68	118188	114075	52875	52875	114075		398.08	23705.6	20045.6	23192.5	19776.5	19776.5	19776.5	23993.8
	5.939	21	0	6																			1045.58	118985	115116	52565.2	52565.2	115116	1045.58	76129.3	73298.4	34065.5	34065.5	73298.4	1045.58	118985	115116	52565.2	52565.2	115116		397.98	22673	19922.4	22442	19767.6	19767.6	19767.6	23185.2
	5.952	25	0	6																			1045.48	119484	115447	52248.1	52248.1	115447	1045.48	77714.8	74588	33875.3	33875.3	74588	1045.48	119484	115447	52248.1	52248.1	115447		397.88	22366	19846.8	21783	19759.7	19759.7	19759.7	22469.8
	5.965	22	0	14																			1045.38	118771	115049	51927.5	51927.5	115049	1045.38	78259.3	75512.2	33677	33677	75512.2	1045.38	118771	115049	51927.5	51927.5	115049		397.78	22473.7	19800.7	21234.8	19753	19753	19753	21855
	5.978	24	0	17																			1045.28	117725	113928	51608.7	51608.7	113928	1045.28	78828.2	76036.7	33473.3	33473.3	76036.7	1045.28	117725	113928	51608.7	51608.7	113928		397.68	21975	19772.8	20799.6	19747.2	19747.2	19747.2	21342.2
	5.991	27	0	20																			1045.18	114849	112122	51296.3	51296.3	112122	1045.18	78703.5	76139.9	33267.1	33267.1	76139.9	1045.18	114849	112122	51296.3	51296.3	112122		397.58	21457.7	19755.5	20467.7	19742.1	19742.1	19742.1	20926.3
	6.004	29	0	21																			1045.08	110883	109691	50994.7	50994.7	109691	1045.08	77910.4	75814.2	33061.4	33061.4	75814.2	1045.08	110883	109691	50994.7	50994.7	109691		397.48	21415.6	19744.5	20224	19737.7	19737.7	19737.7	20598.2
	6.018	29	0	16																			1044.98	106830	106719	50707.1	50707.1	106719	1044.98	76252	75065.5	32858.1	32858.1	75065.5	1044.98	106830	106719	50707.1	50707.1	106719		397.38	20702.2	19737.5	20051	19734.1	19734.1	19734.1	20346.4
	6.031	29	0	15																			1044.88	102785	103303	50437.7	50437.7	103303	1044.88	74690	73914.9	32659.7	32659.7	73914.9	1044.88	102785	103303	50437.7	50437.7	103303		397.28	20850.2	19732.7	19932.1	19731	19731	19731	20157.7
	6.044	32	0	10																			1044.78	97403	99552.6	50189.2	50189.2	99552.6	1044.78	72610.6	72395.8	32467.8	32467.8	72395.8	1044.78	97403	99552.6	50189.2	50189.2	99552.6		397.18	20705.4	19729.3	19852.7	19728.5	19728.5	19728.5	20019.8
	6.057	35	0	4																			1044.68	91770.5	95575.4	49962	49962	95575.4	1044.68	70628.4	70553.1	32284.4	32284.4	70553.1	1044.68	91770.5	95575.4	49962	49962	95575.4		397.08	20405.6	19726.7	19801	19726.3	19726.3	19726.3	19921.2
	6.07	35	0	0																			1044.58	87574.7	91477.7	49755.9	49755.9	91477.7	1044.58	67726.3	68439.3	32110.6	32110.6	68439.3	1044.58	87574.7	91477.7	49755.9	49755.9	91477.7		396.98	20598.8	19724.5	19768.1	19724.3	19724.3	19724.3	19852.1
	6.083	36	0	0																			1044.48	83758.1	87358.8	49571.7	49571.7	87358.8	1044.48	64934.1	66112.3	31947.4	31947.4	66112.3	1044.48	83758.1	87358.8	49571.7	49571.7	87358.8		396.88	20209.9	19723	19747.9	19722.9	19722.9	19722.9	19805
	6.096	34	0	0																			1044.38	79064.6	83304.4	49406.9	49406.9	83304.4	1044.38	62283.5	63632.8	31795.9	31795.9	63632.8	1044.38	79064.6	83304.4	49406.9	49406.9	83304.4		396.78	19794.7	19721.7	19735.5	19721.6	19721.6	19721.6	19773.4
	6.11	32	0	0																			1044.28	76315	79387	49259.3	49259.3	79387	1044.28	58963.7	61060.4	31656.9	31656.9	61060.4	1044.28	76315	79387	49259.3	49259.3	79387		396.68	20229.9	19720.3	19727.9	19720.3	19720.3	19720.3	19752.3
	6.123	47	0	0																			1044.18	72958.9	75666.4	49129	49129	75666.4	1044.18	56346	58451.7	31530.5	31530.5	58451.7	1044.18	72958.9	75666.4	49129	49129	75666.4		396.58	20557.9	19719.1	19723.1	19719.1	19719.1	19719.1	19738.5
	6.136	41	0	0																			1044.08	68940.5	72186.8	49014.7	49014.7	72186.8	1044.08	53132.5	55857.9	31417	31417	55857.9	1044.08	68940.5	72186.8	49014.7	49014.7	72186.8		396.48	20343.1	19718.2	19720.3	19718.2	19718.2	19718.2	19729.7
	6.149	47	0	3																			1043.98	66428	68976.8	48913.8	48913.8	68976.8	1043.98	50359.1	53324.1	31316.2	31316.2	53324.1	1043.98	66428	68976.8	48913.8	48913.8	68976.8		396.38	19606.1	19717.3	19718.3	19717.3	19717.3	19717.3	19724
	6.162	50	0	5																			1043.88	64633.1	66053.8	48824.9	48824.9	66053.8	1043.88	47740.3	50886.2	31226.5	31226.5	50886.2	1043.88	64633.1	66053.8	48824.9	48824.9	66053.8		396.28	19854.8	19716.3	19716.8	19716.3	19716.3	19716.3	19720.1
	6.175	54	0	9																			1043.78	63214.2	63422.9	48745.8	48745.8	63422.9	1043.78	46403.5	48573.9	31147.1	31147.1	48573.9	1043.78	63214.2	63422.9	48745.8	48745.8	63422.9		396.18	20325.7	19715.5	19715.8	19715.5	19715.5	19715.5	19717.7
	6.188	59	0	11																			1043.68	62354.8	61080.3	48674.4	48674.4	61080.3	1043.68	44536.4	46408	31076.4	31076.4	46408	1043.68	62354.8	61080.3	48674.4	48674.4	61080.3		396.08	20032.7	19714.9	19715	19714.9	19714.9	19714.9	19716.1
	6.201	38	0	12																			1043.58	60583.2	59015.2	48608.8	48608.8	59015.2	1043.58	43317.6	44403.5	31013.5	31013.5	44403.5	1043.58	60583.2	59015.2	48608.8	48608.8	59015.2		395.98	20137.8	19714.2	19714.2	19714.2	19714.2	19714.2	19714.8
	6.215	50	0	14																			1043.48	59983.8	57212.7	48548.6	48548.6	57212.7	1043.48	41466.4	42567.7	30956.5	30956.5	42567.7	1043.48	59983.8	57212.7	48548.6	48548.6	57212.7		395.88	19750.3	19713.3	19713.4	19713.3	19713.3	19713.3	19713.7
	6.228	43	0	13																			1043.38	58819.2	55653.3	48492.5	48492.5	55653.3	1043.38	40995	40903.6	30904.7	30904.7	40903.6	1043.38	58819.2	55653.3	48492.5	48492.5	55653.3		395.78	20092.2	19712.6	19712.6	19712.6	19712.6	19712.6	19712.8
	6.241	39	0	16																			1043.28	58474	54316.8	48441.1	48441.1	54316.8	1043.28	40397.9	39410.1	30858	30858	39410.1	1043.28	58474	54316.8	48441.1	48441.1	54316.8		395.68	20090.9	19712	19712	19712	19712	19712	19712.1
	6.254	54	0	14																			1043.18	57321	53179.8	48392.7	48392.7	53179.8	1043.18	38746.7	38081.8	30815.6	30815.6	38081.8	1043.18	57321	53179.8	48392.7	48392.7	53179.8		395.58	19828	19711.5	19711.5	19711.5	19711.5	19711.5	19711.5
	6.267	64	0	11																			1043.08	57177.2	52220.3	48347.4	48347.4	52220.3	1043.08	38335.5	36909.6	30776.1	30776.1	36909.6	1043.08	57177.2	52220.3	48347.4	48347.4	52220.3		395.48	19868.5	19711.1	19711.1	19711.1	19711.1	19711.1	19711.1
	6.28	82	0	11																			1042.98	56512.6	51415.6	48304	48304	51415.6	1042.98	38088.7	35883.6	30739.2	30739.2	35883.6	1042.98	56512.6	51415.6	48304	48304	51415.6		395.38	19592.9	19710.8	19710.8	19710.8	19710.8	19710.8	19710.8
	6.293	78	0	6																			1042.88	56616.3	50745.2	48262.4	48262.4	50745.2	1042.88	37927.2	34992.5	30705	30705	34992.5	1042.88	56616.3	50745.2	48262.4	48262.4	50745.2		395.28	19820.2	19710.5	19710.5	19710.5	19710.5	19710.5	19710.5
	6.306	71	0	5																			1042.78	56402	50190.3	48222.6	48222.6	50190.3	1042.78	37410.5	34223.4	30672.1	30672.1	34223.4	1042.78	56402	50190.3	48222.6	48222.6	50190.3		395.18	19894.2	19710.2	19710.2	19710.2	19710.2	19710.2	19710.2
	6.32	74	0	1																			1042.68	55252.4	49733.3	48184.4	48184.4	49733.3	1042.68	36989.1	33564.1	30640.6	30640.6	33564.1	1042.68	55252.4	49733.3	48184.4	48184.4	49733.3		395.08	20114.5	19709.9	19709.9	19709.9	19709.9	19709.9	19709.9
	6.333	66	0	0																			1042.58	55354.7	49358	48146.9	48146.9	49358	1042.58	36723.7	33002.7	30610.5	30610.5	33002.7	1042.58	55354.7	49358	48146.9	48146.9	49358		394.98	19723.8	19709.5	19709.5	19709.5	19709.5	19709.5	19709.5
	6.346	64	0	0																			1042.48	55519.4	49051.4	48110.8	48110.8	49051.4	1042.48	36389.5	32527.8	30582.2	30582.2	32527.8	1042.48	55519.4	49051.4	48110.8	48110.8	49051.4		394.88	19889.4	19709.2	19709.2	19709.2	19709.2	19709.2	19709.2
	6.359	76	0	0																			1042.38	55068.7	48801.3	48075.7	48075.7	48801.3	1042.38	35840	32127.4	30554.4	30554.4	32127.4	1042.38	55068.7	48801.3	48075.7	48075.7	48801.3		394.78	19619.7	19708.8	19708.8	19708.8	19708.8	19708.8	19708.8
	6.372	65	0	0																			1042.28	55165.6	48596.4	48040.3	48040.3	48596.4	1042.28	36782.1	31791.3	30527	30527	31791.3	1042.28	55165.6	48596.4	48040.3	48040.3	48596.4		394.68	20059.6	19708.5	19708.5	19708.5	19708.5	19708.5	19708.5
	6.385	62	0	4																			1042.18	55343.6	48428.3	48004.9	48004.9	48428.3	1042.18	36351.9	31510.3	30500.1	30500.1	31510.3	1042.18	55343.6	48428.3	48004.9	48004.9	48428.3		394.58	19731.7	19708.3	19708.3	19708.3	19708.3	19708.3	19708.3
	6.398	61	0	8																			1042.08	55183	48290.4	47970.1	47970.1	48290.4	1042.08	36092.6	31275.3	30472.8	30472.8	31275.3	1042.08	55183	48290.4	47970.1	47970.1	48290.4		394.48	19758.4	19708	19708	19708	19708	19708	19708
	6.412	63	0	13																			1041.98	54763	48176.5	47935.9	47935.9	48176.5	1041.98	36588.6	31079.5	30445.7	30445.7	31079.5	1041.98	54763	48176.5	47935.9	47935.9	48176.5		394.38	19970.5	19707.8	19707.8	19707.8	19707.8	19707.8	19707.8
	6.425	68	0	15																			1041.88	54279.2	48081.5	47901.9	47901.9	48081.5	1041.88	35579.1	30917	30419.4	30419.4	30917	1041.88	54279.2	48081.5	47901.9	47901.9	48081.5		394.28	19540.3	19707.6	19707.6	19707.6	19707.6	19707.6	19707.6
	6.438	68	0	16																			1041.78	54829.4	48002.1	47868.9	47868.9	48002.1	1041.78	35828.2	30782	30393.5	30393.5	30782	1041.78	54829.4	48002.1	47868.9	47868.9	48002.1		394.18	19959.2	19707.3	19707.3	19707.3	19707.3	19707.3	19707.3
	6.451	71	0	21																			1041.68	54054	47934.7	47836.6	47836.6	47934.7	1041.68	35757	30669.2	30367.7	30367.7	30669.2	1041.68	54054	47934.7	47836.6	47836.6	47934.7		394.08	19928.2	19706.8	19706.8	19706.8	19706.8	19706.8	19706.8
	6.464	78	0	23																			1041.58	54363	47876.7	47804.9	47804.9	47876.7	1041.58	35831	30574.9	30342.1	30342.1	30574.9	1041.58	54363	47876.7	47804.9	47804.9	47876.7		393.98	20127.2	19706.4	19706.4	19706.4	19706.4	19706.4	19706.4
	6.477	73	0	22																			1041.48	53986.6	47825.4	47773.2	47773.2	47825.4	1041.48	36200.6	30495.3	30316.7	30316.7	30495.3	1041.48	53986.6	47825.4	47773.2	47773.2	47825.4		393.88	19882.7	19705.8	19705.8	19705.8	19705.8	19705.8	19705.8
	6.49	68	0	20																			1041.38	54067.1	47780	47742.3	47742.3	47780	1041.38	35340.3	30427.8	30291.6	30291.6	30427.8	1041.38	54067.1	47780	47742.3	47742.3	47780		393.78	19868.7	19705.3	19705.3	19705.3	19705.3	19705.3	19705.3
	6.503	73	0	17																			1041.28	53914.9	47737.8	47710.8	47710.8	47737.8	1041.28	35340.9	30370.1	30266.8	30266.8	30370.1	1041.28	53914.9	47737.8	47710.8	47710.8	47737.8		393.68	19761.3	19705.1	19705.1	19705.1	19705.1	19705.1	19705.1
	6.517	72	0	14																			1041.18	54541.6	47697.9	47678.7	47678.7	47697.9	1041.18	35342.2	30320.3	30242.3	30242.3	30320.3	1041.18	54541.6	47697.9	47678.7	47678.7	47697.9		393.58	19425.9	19704.9	19704.9	19704.9	19704.9	19704.9	19704.9
	6.53	73	0	6																			1041.08	54825.7	47660.3	47646.7	47646.7	47660.3	1041.08	35307.6	30276.7	30218.3	30218.3	30276.7	1041.08	54825.7	47660.3	47646.7	47646.7	47660.3		393.48	19894.7	19710.9	19710.9	19710.9	19710.9	19710.9	19710.9
	6.543	76	0	4																			1040.98	53702.6	47624.3	47614.7	47614.7	47624.3	1040.98	35645.3	30237.3	30193.7	30193.7	30237.3	1040.98	53702.6	47624.3	47614.7	47614.7	47624.3		393.38	19574	19716.9	19716.9	19716.9	19716.9	19716.9	19716.9
	6.556	81	0	0																			1040.88	53931.7	47589.7	47583	47583	47589.7	1040.88	35785.6	30201.3	30169	30169	30201.3	1040.88	53931.7	47589.7	47583	47583	47589.7		393.28	19967.4	19722.9	19722.9	19722.9	19722.9	19722.9	19722.9
	6.569	84	0	1																			1040.78	53399.1	47556.9	47552.2	47552.2	47556.9	1040.78	35344.8	30167.8	30144	30144	30167.8	1040.78	53399.1	47556.9	47552.2	47552.2	47556.9		393.18	19943.9	19728.9	19728.9	19728.9	19728.9	19728.9	19728.9
	6.582	84	0	0																			1040.68	53488.3	47525.7	47522.5	47522.5	47525.7	1040.68	35649.3	30136.9	30119.4	30119.4	30136.9	1040.68	53488.3	47525.7	47522.5	47522.5	47525.7		393.08	19932.1	19734.9	19734.9	19734.9	19734.9	19734.9	19734.9
	6.595	88	0	0																			1040.58	53582.4	47494.9	47492.7	47492.7	47494.9	1040.58	34678.1	30107.9	30095.1	30095.1	30107.9	1040.58	53582.4	47494.9	47492.7	47492.7	47494.9		392.98	19546.7	19740.9	19740.9	19740.9	19740.9	19740.9	19740.9
	6.608	84	0	5																			1040.48	53622.1	47465.6	47464.1	47464.1	47465.6	1040.48	35173.3	30080.3	30071.1	30071.1	30080.3	1040.48	53622.1	47465.6	47464.1	47464.1	47465.6		392.88	19571.6	19746.9	19746.9	19746.9	19746.9	19746.9	19746.9
	6.622	86	0	4																			1040.38	52596.4	47436.9	47435.9	47435.9	47436.9	1040.38	35474	30054	30047.4	30047.4	30054	1040.38	52596.4	47436.9	47435.9	47435.9	47436.9
	6.635	93	0	4																			1040.28	52806.7	47408.5	47407.8	47407.8	47408.5	1040.28	34807.6	30029.2	30024.5	30024.5	30029.2	1040.28	52806.7	47408.5	47407.8	47407.8	47408.5
	6.648	94	0	5																			1040.18	53213.7	47380.5	47380	47380	47380.5	1040.18	34698.7	30005	30001.6	30001.6	30005	1040.18	53213.7	47380.5	47380	47380	47380.5
	6.661	96	0	5																			1040.08	53135.1	47353.2	47352.9	47352.9	47353.2	1040.08	34487.6	29980.9	29978.5	29978.5	29980.9	1040.08	53135.1	47353.2	47352.9	47352.9	47353.2
	6.674	98	0	6																			1039.98	52780.3	47325.9	47325.7	47325.7	47325.9	1039.98	35330.5	29958	29956.3	29956.3	29958	1039.98	52780.3	47325.9	47325.7	47325.7	47325.9
	6.687	98	0	6																			1039.88	52595.2	47297.9	47297.8	47297.8	47297.9	1039.88	34457	29935.5	29934.4	29934.4	29935.5	1039.88	52595.2	47297.9	47297.8	47297.8	47297.9
	6.7	103	0	7																			1039.78	53450.9	47269.6	47269.5	47269.5	47269.6	1039.78	34346.5	29913.2	29912.3	29912.3	29913.2	1039.78	53450.9	47269.6	47269.5	47269.5	47269.6
	6.714	104	0	6																			1039.68	53404.6	47242.1	47242.1	47242.1	47242.1	1039.68	34714.2	29890.7	29890.1	29890.1	29890.7	1039.68	53404.6	47242.1	47242.1	47242.1	47242.1
	6.727	105	0	7																			1039.58	52147.8	47214.9	47214.8	47214.8	47214.9	1039.58	34562.1	29869.1	29868.7	29868.7	29869.1	1039.58	52147.8	47214.9	47214.8	47214.8	47214.9
	6.74	108	0	7																			1039.48	52473.7	47186.8	47186.8	47186.8	47186.8	1039.48	34424.5	29847	29846.7	29846.7	29847	1039.48	52473.7	47186.8	47186.8	47186.8	47186.8
	6.753	108	0	8																			1039.38	53298	47159.3	47159.3	47159.3	47159.3	1039.38	34951.6	29824.6	29824.4	29824.4	29824.6	1039.38	53298	47159.3	47159.3	47159.3	47159.3
	6.766	103	0	8																			1039.28	52683.3	47132.7	47132.7	47132.7	47132.7	1039.28	34534.5	29802.6	29802.5	29802.5	29802.6	1039.28	52683.3	47132.7	47132.7	47132.7	47132.7
	6.779	111	0	8																			1039.18	52360.5	47106.3	47106.2	47106.2	47106.3	1039.18	34218.9	29781.1	29781	29781	29781.1	1039.18	52360.5	47106.3	47106.2	47106.2	47106.3
	6.792	123	0	8																			1039.08	51924.4	47080.1	47080.1	47080.1	47080.1	1039.08	34041.1	29760	29760	29760	29760	1039.08	51924.4	47080.1	47080.1	47080.1	47080.1
	6.805	119	0	8																			1038.98	52019.5	47054.8	47054.8	47054.8	47054.8	1038.98	33769.7	29739.9	29739.9	29739.9	29739.9	1038.98	52019.5	47054.8	47054.8	47054.8	47054.8
	6.819	106	0	8																			1038.88	52263.1	47029.5	47029.5	47029.5	47029.5	1038.88	33878	29720.7	29720.7	29720.7	29720.7	1038.88	52263.1	47029.5	47029.5	47029.5	47029.5
	6.832	118	0	7																			1038.78	52563.3	47004.5	47004.5	47004.5	47004.5	1038.78	33419.9	29701.7	29701.7	29701.7	29701.7	1038.78	52563.3	47004.5	47004.5	47004.5	47004.5
	6.845	113	0	7																			1038.68	51923.4	46980	46980	46980	46980	1038.68	33890.3	29683.1	29683.1	29683.1	29683.1	1038.68	51923.4	46980	46980	46980	46980
	6.858	117	0	5																			1038.58	51371.7	46955.5	46955.5	46955.5	46955.5	1038.58	33566.6	29664.2	29664.2	29664.2	29664.2	1038.58	51371.7	46955.5	46955.5	46955.5	46955.5
	6.871	130	0	6																			1038.48	51776	46931	46931	46931	46931	1038.48	34007.9	29645.6	29645.6	29645.6	29645.6	1038.48	51776	46931	46931	46931	46931
	6.884	119	0	6																			1038.38	52248.4	46907.3	46907.3	46907.3	46907.3	1038.38	33433.4	29627	29627	29627	29627	1038.38	52248.4	46907.3	46907.3	46907.3	46907.3
	6.897	116	1	5																			1038.28	51541.9	46883.9	46883.9	46883.9	46883.9	1038.28	33306.2	29608.9	29608.9	29608.9	29608.9	1038.28	51541.9	46883.9	46883.9	46883.9	46883.9
	6.91	111	1	5																			1038.18	51529.6	46860.2	46860.2	46860.2	46860.2	1038.18	33262.7	29590.6	29590.6	29590.6	29590.6	1038.18	51529.6	46860.2	46860.2	46860.2	46860.2
	6.924	112	1	4																			1038.08	51591.6	46836.6	46836.6	46836.6	46836.6	1038.08	33749.8	29572.6	29572.6	29572.6	29572.6	1038.08	51591.6	46836.6	46836.6	46836.6	46836.6
	6.937	130	3	4																			1037.98	51580.2	46813.4	46813.4	46813.4	46813.4	1037.98	33598.1	29554.9	29554.9	29554.9	29554.9	1037.98	51580.2	46813.4	46813.4	46813.4	46813.4
	6.95	135	4	4																			1037.88	51718.7	46790.4	46790.4	46790.4	46790.4	1037.88	33001.8	29536.9	29536.9	29536.9	29536.9	1037.88	51718.7	46790.4	46790.4	46790.4	46790.4
	6.963	143	6	4																			1037.78	51147.7	46767.2	46767.2	46767.2	46767.2	1037.78	33623.1	29518.8	29518.8	29518.8	29518.8	1037.78	51147.7	46767.2	46767.2	46767.2	46767.2
	6.976	157	6	4																			1037.68	51669.6	46743.8	46743.8	46743.8	46743.8	1037.68	33231.5	29500.9	29500.9	29500.9	29500.9	1037.68	51669.6	46743.8	46743.8	46743.8	46743.8
	6.989	146	7	5																			1037.58	51724.2	46720.4	46720.4	46720.4	46720.4	1037.58	33351.4	29483.7	29483.7	29483.7	29483.7	1037.58	51724.2	46720.4	46720.4	46720.4	46720.4
	7.002	136	7	6																			1037.48	51402.8	46697.8	46697.8	46697.8	46697.8	1037.48	32851.6	29466.8	29466.8	29466.8	29466.8	1037.48	51402.8	46697.8	46697.8	46697.8	46697.8
	7.015	140	9	7																			1037.38	50874.3	46675.2	46675.2	46675.2	46675.2	1037.38	32569.8	29450.6	29450.6	29450.6	29450.6	1037.38	50874.3	46675.2	46675.2	46675.2	46675.2
	7.029	122	9	8																			1037.28	50960.3	46653.3	46653.3	46653.3	46653.3	1037.28	32864.1	29434.9	29434.9	29434.9	29434.9	1037.28	50960.3	46653.3	46653.3	46653.3	46653.3
	7.042	121	10	10																			1037.18	50896.9	46632.1	46632.1	46632.1	46632.1	1037.18	32534.4	29420	29420	29420	29420	1037.18	50896.9	46632.1	46632.1	46632.1	46632.1
	7.055	130	11	11																			1037.08	50839.6	46611.8	46611.8	46611.8	46611.8	1037.08	32391.2	29405.4	29405.4	29405.4	29405.4	1037.08	50839.6	46611.8	46611.8	46611.8	46611.8
	7.068	136	9	11																			1036.98	50461.4	46591.7	46591.7	46591.7	46591.7	1036.98	32502.8	29390.7	29390.7	29390.7	29390.7	1036.98	50461.4	46591.7	46591.7	46591.7	46591.7
	7.081	159	11	12																			1036.88	50468.5	46572	46572	46572	46572	1036.88	32497.3	29376.7	29376.7	29376.7	29376.7	1036.88	50468.5	46572	46572	46572	46572
	7.094	153	10	13																			1036.78	50479.6	46552.9	46552.9	46552.9	46552.9	1036.78	32167.3	29362.9	29362.9	29362.9	29362.9	1036.78	50479.6	46552.9	46552.9	46552.9	46552.9
	7.107	160	10	16																			1036.68	50200.7	46533.6	46533.6	46533.6	46533.6	1036.68	32210.3	29349.5	29349.5	29349.5	29349.5	1036.68	50200.7	46533.6	46533.6	46533.6	46533.6
	7.121	167	11	19																			1036.58	50838.5	46514.4	46514.4	46514.4	46514.4	1036.58	31813.2	29336.3	29336.3	29336.3	29336.3	1036.58	50838.5	46514.4	46514.4	46514.4	46514.4
	7.134	156	10	22																			1036.48	50390.4	46495.1	46495.1	46495.1	46495.1	1036.48	32264.3	29323.4	29323.4	29323.4	29323.4	1036.48	50390.4	46495.1	46495.1	46495.1	46495.1
	7.147	165	10	21																			1036.38	50517.3	46476.6	46476.6	46476.6	46476.6	1036.38	32180.1	29310.4	29310.4	29310.4	29310.4	1036.38	50517.3	46476.6	46476.6	46476.6	46476.6
	7.16	177	11	20																			1036.28	49473.1	46458.2	46458.2	46458.2	46458.2	1036.28	32177.1	29297.5	29297.5	29297.5	29297.5	1036.28	49473.1	46458.2	46458.2	46458.2	46458.2
	7.173	162	9	17																			1036.18	50076.1	46440.1	46440.1	46440.1	46440.1	1036.18	32008.9	29283.9	29283.9	29283.9	29283.9	1036.18	50076.1	46440.1	46440.1	46440.1	46440.1
	7.186	172	10	10																			1036.08	50342.2	46422.6	46422.6	46422.6	46422.6	1036.08	32492.3	29270.7	29270.7	29270.7	29270.7	1036.08	50342.2	46422.6	46422.6	46422.6	46422.6
	7.199	173	10	11																			1035.98	49758.8	46405.2	46405.2	46405.2	46405.2	1035.98	31811.1	29258	29258	29258	29258	1035.98	49758.8	46405.2	46405.2	46405.2	46405.2
	7.212	177	10	11																			1035.88	50298.3	46387	46387	46387	46387	1035.88	31597.6	29245	29245	29245	29245	1035.88	50298.3	46387	46387	46387	46387
	7.226	177	10	10																			1035.78	50231.5	46369.1	46369.1	46369.1	46369.1	1035.78	32349.9	29232	29232	29232	29232	1035.78	50231.5	46369.1	46369.1	46369.1	46369.1
	7.239	178	10	9																			1035.68	49672.3	46352.2	46352.2	46352.2	46352.2	1035.68	32068.3	29219.5	29219.5	29219.5	29219.5	1035.68	49672.3	46352.2	46352.2	46352.2	46352.2
	7.252	180	10	7																			1035.58	49218.6	46335.4	46335.4	46335.4	46335.4	1035.58	31831.9	29206.7	29206.7	29206.7	29206.7	1035.58	49218.6	46335.4	46335.4	46335.4	46335.4
	7.265	179	10	6																			1035.48	49654.8	46319.7	46319.7	46319.7	46319.7	1035.48	32050.1	29194.2	29194.2	29194.2	29194.2	1035.48	49654.8	46319.7	46319.7	46319.7	46319.7
	7.278	182	11	5																			1035.38	48983.5	46304.9	46304.9	46304.9	46304.9	1035.38	31341.4	29181.9	29181.9	29181.9	29181.9	1035.38	48983.5	46304.9	46304.9	46304.9	46304.9
	7.291	184	11	5																			1035.28	49207.8	46289.9	46289.9	46289.9	46289.9	1035.28	31936.7	29169.9	29169.9	29169.9	29169.9	1035.28	49207.8	46289.9	46289.9	46289.9	46289.9
	7.304	188	12	4																			1035.18	49907.5	46274.6	46274.6	46274.6	46274.6	1035.18	31706.4	29158.5	29158.5	29158.5	29158.5	1035.18	49907.5	46274.6	46274.6	46274.6	46274.6
	7.317	190	13	3																			1035.08	49369.1	46259.5	46259.5	46259.5	46259.5	1035.08	31200.6	29148	29148	29148	29148	1035.08	49369.1	46259.5	46259.5	46259.5	46259.5
	7.331	193	13	5																			1034.98	49455.1	46244.2	46244.2	46244.2	46244.2	1034.98	30948.4	29137.6	29137.6	29137.6	29137.6	1034.98	49455.1	46244.2	46244.2	46244.2	46244.2
	7.344	193	14	4																			1034.88	48991.9	46229.5	46229.5	46229.5	46229.5	1034.88	31164.2	29127.8	29127.8	29127.8	29127.8	1034.88	48991.9	46229.5	46229.5	46229.5	46229.5
	7.357	194	15	5																			1034.78	48654.7	46215.8	46215.8	46215.8	46215.8	1034.78	31284.7	29118.4	29118.4	29118.4	29118.4	1034.78	48654.7	46215.8	46215.8	46215.8	46215.8
	7.37	198	16	7																			1034.68	48670.3	46202.7	46202.7	46202.7	46202.7	1034.68	31186.6	29108.8	29108.8	29108.8	29108.8	1034.68	48670.3	46202.7	46202.7	46202.7	46202.7
	7.383	200	17	6																			1034.58	48766	46191.1	46191.1	46191.1	46191.1	1034.58	31307.1	29099.2	29099.2	29099.2	29099.2	1034.58	48766	46191.1	46191.1	46191.1	46191.1
	7.396	204	17	8																			1034.48	47843.7	46179.9	46179.9	46179.9	46179.9	1034.48	31020.5	29089.5	29089.5	29089.5	29089.5	1034.48	47843.7	46179.9	46179.9	46179.9	46179.9
	7.409	204	19	8																			1034.38	48433	46168.9	46168.9	46168.9	46168.9	1034.38	31135	29080.1	29080.1	29080.1	29080.1	1034.38	48433	46168.9	46168.9	46168.9	46168.9
	7.423	222	19	8																			1034.28	48505.9	46157.5	46157.5	46157.5	46157.5	1034.28	30977.6	29071	29071	29071	29071	1034.28	48505.9	46157.5	46157.5	46157.5	46157.5
	7.436	216	21	8																			1034.18	48920.2	46146.4	46146.4	46146.4	46146.4	1034.18	30854.5	29062.3	29062.3	29062.3	29062.3	1034.18	48920.2	46146.4	46146.4	46146.4	46146.4
	7.449	218	21	12																			1034.08	48485	46135.1	46135.1	46135.1	46135.1	1034.08	30717.8	29054.2	29054.2	29054.2	29054.2	1034.08	48485	46135.1	46135.1	46135.1	46135.1
	7.462	219	23	7																			1033.98	47950.8	46123.6	46123.6	46123.6	46123.6	1033.98	30430.3	29046.1	29046.1	29046.1	29046.1	1033.98	47950.8	46123.6	46123.6	46123.6	46123.6
	7.475	199	23	8																			1033.88	48643.1	46111.7	46111.7	46111.7	46111.7	1033.88	30999.7	29038.8	29038.8	29038.8	29038.8	1033.88	48643.1	46111.7	46111.7	46111.7	46111.7
	7.488	206	24	10																			1033.78	48898	46100.2	46100.2	46100.2	46100.2	1033.78	30165.4	29032	29032	29032	29032	1033.78	48898	46100.2	46100.2	46100.2	46100.2
	7.501	213	26	9																			1033.68	48354.1	46089.3	46089.3	46089.3	46089.3	1033.68	30211.9	29025.5	29025.5	29025.5	29025.5	1033.68	48354.1	46089.3	46089.3	46089.3	46089.3
	7.514	212	26	10																			1033.58	47820.4	46078.2	46078.2	46078.2	46078.2	1033.58	30312.1	29018.7	29018.7	29018.7	29018.7	1033.58	47820.4	46078.2	46078.2	46078.2	46078.2
	7.528	222	27	9																			1033.48	48101.9	46067.5	46067.5	46067.5	46067.5	1033.48	30890.2	29012.5	29012.5	29012.5	29012.5	1033.48	48101.9	46067.5	46067.5	46067.5	46067.5
	7.541	233	27	9																			1033.38	48286.3	46057.8	46057.8	46057.8	46057.8	1033.38	30162.7	29006.4	29006.4	29006.4	29006.4	1033.38	48286.3	46057.8	46057.8	46057.8	46057.8
	7.554	243	28	8																			1033.28	47727.3	46047.8	46047.8	46047.8	46047.8	1033.28	30023.3	29000.7	29000.7	29000.7	29000.7	1033.28	47727.3	46047.8	46047.8	46047.8	46047.8
	7.567	248	29	8																			1033.18	48608.6	46037.8	46037.8	46037.8	46037.8	1033.18	29826	28995.3	28995.3	28995.3	28995.3	1033.18	48608.6	46037.8	46037.8	46037.8	46037.8
	7.58	234	29	9																			1033.08	47706	46028.1	46028.1	46028.1	46028.1	1033.08	29909.8	28990.8	28990.8	28990.8	28990.8	1033.08	47706	46028.1	46028.1	46028.1	46028.1
	7.593	243	29	8																			1032.98	47865.1	46018.9	46018.9	46018.9	46018.9	1032.98	29921.3	28986.1	28986.1	28986.1	28986.1	1032.98	47865.1	46018.9	46018.9	46018.9	46018.9
	7.606	240	30	9																			1032.88	47640.9	46009.2	46009.2	46009.2	46009.2	1032.88	30351.3	28981.7	28981.7	28981.7	28981.7	1032.88	47640.9	46009.2	46009.2	46009.2	46009.2
	7.619	246	31	8																			1032.78	48267	45999.9	45999.9	45999.9	45999.9	1032.78	29602.5	28977.2	28977.2	28977.2	28977.2	1032.78	48267	45999.9	45999.9	45999.9	45999.9
	7.633	243	31	10																			1032.68	48058	45991.2	45991.2	45991.2	45991.2	1032.68	29976.5	28972.4	28972.4	28972.4	28972.4	1032.68	48058	45991.2	45991.2	45991.2	45991.2
	7.646	246	31	11																			1032.58	47140.4	45982.7	45982.7	45982.7	45982.7	1032.58	30236.9	28967.7	28967.7	28967.7	28967.7	1032.58	47140.4	45982.7	45982.7	45982.7	45982.7
	7.659	259	32	10																			1032.48	47599	45974.3	45974.3	45974.3	45974.3	1032.48	29685.6	28963.4	28963.4	28963.4	28963.4	1032.48	47599	45974.3	45974.3	45974.3	45974.3
	7.672	271	34	12																			1032.38	47470.6	45966.8	45966.8	45966.8	45966.8	1032.38	29945.7	28958.9	28958.9	28958.9	28958.9	1032.38	47470.6	45966.8	45966.8	45966.8	45966.8
	7.685	256	33	13																			1032.28	47326.1	45959.8	45959.8	45959.8	45959.8	1032.28	29877.1	28954.6	28954.6	28954.6	28954.6	1032.28	47326.1	45959.8	45959.8	45959.8	45959.8
	7.698	260	34	13																			1032.18	47366.3	45952.8	45952.8	45952.8	45952.8	1032.18	29699.7	28950.4	28950.4	28950.4	28950.4	1032.18	47366.3	45952.8	45952.8	45952.8	45952.8
	7.711	255	34	14																			1032.08	47268.9	45946.1	45946.1	45946.1	45946.1	1032.08	30017.3	28946.1	28946.1	28946.1	28946.1	1032.08	47268.9	45946.1	45946.1	45946.1	45946.1
	7.725	255	35	16																			1031.98	47198.9	45939.9	45939.9	45939.9	45939.9	1031.98	29926.1	28941.8	28941.8	28941.8	28941.8	1031.98	47198.9	45939.9	45939.9	45939.9	45939.9
	7.738	246	35	16																			1031.88	46870.7	45933.9	45933.9	45933.9	45933.9	1031.88	29822.6	28937.6	28937.6	28937.6	28937.6	1031.88	46870.7	45933.9	45933.9	45933.9	45933.9
	7.751	246	36	17																			1031.78	47161.5	45927.3	45927.3	45927.3	45927.3	1031.78	29777.5	28933.3	28933.3	28933.3	28933.3	1031.78	47161.5	45927.3	45927.3	45927.3	45927.3
	7.764	253	37	17																			1031.68	47916.2	45920.6	45920.6	45920.6	45920.6	1031.68	29758.9	28929.6	28929.6	28929.6	28929.6	1031.68	47916.2	45920.6	45920.6	45920.6	45920.6
	7.777	247	37	17																			1031.58	47320	45913.9	45913.9	45913.9	45913.9	1031.58	29407.6	28926	28926	28926	28926	1031.58	47320	45913.9	45913.9	45913.9	45913.9
	7.79	247	38	18																			1031.48	47243.9	45907.2	45907.2	45907.2	45907.2	1031.48	29729.6	28922.5	28922.5	28922.5	28922.5	1031.48	47243.9	45907.2	45907.2	45907.2	45907.2
	7.803	257	40	17																			1031.38	46760.7	45900.6	45900.6	45900.6	45900.6	1031.38	29685.2	28919.6	28919.6	28919.6	28919.6	1031.38	46760.7	45900.6	45900.6	45900.6	45900.6
	7.816	271	41	18																			1031.28	47141.6	45894.4	45894.4	45894.4	45894.4	1031.28	29208.1	28916.7	28916.7	28916.7	28916.7	1031.28	47141.6	45894.4	45894.4	45894.4	45894.4
	7.83	273	42	16																			1031.18	47315.7	45888.7	45888.7	45888.7	45888.7	1031.18	29612.9	28914	28914	28914	28914	1031.18	47315.7	45888.7	45888.7	45888.7	45888.7
	7.843	253	44	14																			1031.08	46869.8	45883.2	45883.2	45883.2	45883.2	1031.08	29257.4	28911	28911	28911	28911	1031.08	46869.8	45883.2	45883.2	45883.2	45883.2
	7.856	264	46	13																			1030.98	46962.5	45877.3	45877.3	45877.3	45877.3	1030.98	30064	28907.7	28907.7	28907.7	28907.7	1030.98	46962.5	45877.3	45877.3	45877.3	45877.3
	7.869	267	48	17																			1030.88	47268.9	45870.9	45870.9	45870.9	45870.9	1030.88	30002.7	28904.2	28904.2	28904.2	28904.2	1030.88	47268.9	45870.9	45870.9	45870.9	45870.9
	7.882	269	50	16																			1030.78	47506.2	45865.3	45865.3	45865.3	45865.3	1030.78	29323.1	28900.7	28900.7	28900.7	28900.7	1030.78	47506.2	45865.3	45865.3	45865.3	45865.3
	7.895	271	52	12																			1030.68	46510.4	45859.3	45859.3	45859.3	45859.3	1030.68	29703.3	28896.3	28896.3	28896.3	28896.3	1030.68	46510.4	45859.3	45859.3	45859.3	45859.3
	7.908	271	55	11																			1030.58	47212.7	45852.7	45852.7	45852.7	45852.7	1030.58	30175.3	28892	28892	28892	28892	1030.58	47212.7	45852.7	45852.7	45852.7	45852.7
	7.921	265	58	6																			1030.48	47589.1	45846.4	45846.4	45846.4	45846.4	1030.48	29858.5	28888	28888	28888	28888	1030.48	47589.1	45846.4	45846.4	45846.4	45846.4
	7.935	282	60	2																			1030.38	46891	45840.4	45840.4	45840.4	45840.4	1030.38	29766.1	28883.2	28883.2	28883.2	28883.2	1030.38	46891	45840.4	45840.4	45840.4	45840.4
	7.948	293	64	3																			1030.28	47221.9	45833.8	45833.8	45833.8	45833.8	1030.28	30141.6	28878.5	28878.5	28878.5	28878.5	1030.28	47221.9	45833.8	45833.8	45833.8	45833.8
	7.961	291	68	5																			1030.18	47073.4	45827.1	45827.1	45827.1	45827.1	1030.18	29558.1	28874.1	28874.1	28874.1	28874.1	1030.18	47073.4	45827.1	45827.1	45827.1	45827.1
	7.974	285	72	8																			1030.08	47368.7	45820.2	45820.2	45820.2	45820.2	1030.08	29875	28869.7	28869.7	28869.7	28869.7	1030.08	47368.7	45820.2	45820.2	45820.2	45820.2
	7.987	292	76	10																			1029.98	47713	45812.4	45812.4	45812.4	45812.4	1029.98	29764.7	28865.2	28865.2	28865.2	28865.2	1029.98	47713	45812.4	45812.4	45812.4	45812.4
	8	288	81	12																			1029.88	47750.5	45804	45804	45804	45804	1029.88	29937	28861.3	28861.3	28861.3	28861.3	1029.88	47750.5	45804	45804	45804	45804
	8.013	280	85	15																			1029.78	47855.8	45795.8	45795.8	45795.8	45795.8	1029.78	29427.6	28857.1	28857.1	28857.1	28857.1	1029.78	47855.8	45795.8	45795.8	45795.8	45795.8
	8.027	286	90	15																			1029.68	46812.2	45787.7	45787.7	45787.7	45787.7	1029.68	29874.9	28853	28853	28853	28853	1029.68	46812.2	45787.7	45787.7	45787.7	45787.7
	8.04	283	96	15																			1029.58	47185.7	45779.6	45779.6	45779.6	45779.6	1029.58	29774.1	28848.9	28848.9	28848.9	28848.9	1029.58	47185.7	45779.6	45779.6	45779.6	45779.6
	8.053	283	101	18																			1029.48	47791.3	45771.4	45771.4	45771.4	45771.4	1029.48	29679.5	28845.1	28845.1	28845.1	28845.1	1029.48	47791.3	45771.4	45771.4	45771.4	45771.4
	8.066	293	108	21																			1029.38	47729.6	45763.5	45763.5	45763.5	45763.5	1029.38	29651.6	28840.5	28840.5	28840.5	28840.5	1029.38	47729.6	45763.5	45763.5	45763.5	45763.5
	8.079	297	114	24																			1029.28	47529.4	45754.1	45754.1	45754.1	45754.1	1029.28	30270.3	28835.8	28835.8	28835.8	28835.8	1029.28	47529.4	45754.1	45754.1	45754.1	45754.1
	8.092	316	122	26																			1029.18	48344.7	45744.3	45744.3	45744.3	45744.3	1029.18	29886.1	28831.1	28831.1	28831.1	28831.1	1029.18	48344.7	45744.3	45744.3	45744.3	45744.3
	8.105	327	130	28																			1029.08	47497.7	45734.9	45734.9	45734.9	45734.9	1029.08	29813.5	28826.5	28826.5	28826.5	28826.5	1029.08	47497.7	45734.9	45734.9	45734.9	45734.9
	8.118	322	138	26																			1028.98	47440.1	45726.4	45726.4	45726.4	45726.4	1028.98	29615.2	28821.9	28821.9	28821.9	28821.9	1028.98	47440.1	45726.4	45726.4	45726.4	45726.4
	8.132	330	147	21																			1028.88	46733.8	45718.6	45718.6	45718.6	45718.6	1028.88	29588.9	28817.7	28817.7	28817.7	28817.7	1028.88	46733.8	45718.6	45718.6	45718.6	45718.6
	8.145	314	156	14																			1028.78	46719	45711.6	45711.6	45711.6	45711.6	1028.78	29721.1	28813.6	28813.6	28813.6	28813.6	1028.78	46719	45711.6	45711.6	45711.6	45711.6
	8.158	305	167	8																			1028.68	47439.3	45705.4	45705.4	45705.4	45705.4	1028.68	29831.1	28809.5	28809.5	28809.5	28809.5	1028.68	47439.3	45705.4	45705.4	45705.4	45705.4
	8.171	304	178	5																			1028.58	46707.6	45699.5	45699.5	45699.5	45699.5	1028.58	29852.1	28805.6	28805.6	28805.6	28805.6	1028.58	46707.6	45699.5	45699.5	45699.5	45699.5
	8.184	287	189	5																			1028.48	46969.4	45693.8	45693.8	45693.8	45693.8	1028.48	29298.8	28801.9	28801.9	28801.9	28801.9	1028.48	46969.4	45693.8	45693.8	45693.8	45693.8
	8.197	294	201	8																			1028.38	46645	45688.4	45688.4	45688.4	45688.4	1028.38	29340.4	28798.9	28798.9	28798.9	28798.9	1028.38	46645	45688.4	45688.4	45688.4	45688.4
	8.21	308	213	12																			1028.28	46311.7	45683.8	45683.8	45683.8	45683.8	1028.28	28978.2	28796.9	28796.9	28796.9	28796.9	1028.28	46311.7	45683.8	45683.8	45683.8	45683.8
	8.223	314	227	16																			1028.18	46620	45680	45680	45680	45680	1028.18	28757	28795.9	28795.9	28795.9	28795.9	1028.18	46620	45680	45680	45680	45680
	8.237	331	242	18																			1028.08	45821	45677.4	45677.4	45677.4	45677.4	1028.08	28622.6	28795.3	28795.3	28795.3	28795.3	1028.08	45821	45677.4	45677.4	45677.4	45677.4
	8.25	327	256	17																			1027.98	45734.1	45675.5	45675.5	45675.5	45675.5	1027.98	29019.2	28794.3	28794.3	28794.3	28794.3	1027.98	45734.1	45675.5	45675.5	45675.5	45675.5
	8.263	328	272	18																			1027.88	45848.8	45674.2	45674.2	45674.2	45674.2	1027.88	29666.3	28793.5	28793.5	28793.5	28793.5	1027.88	45848.8	45674.2	45674.2	45674.2	45674.2
	8.276	334	290	18																			1027.78	45740.9	45673.2	45673.2	45673.2	45673.2	1027.78	28798.6	28792.8	28792.8	28792.8	28792.8	1027.78	45740.9	45673.2	45673.2	45673.2	45673.2
	8.289	321	308	19																			1027.68	46270.1	45671.8	45671.8	45671.8	45671.8	1027.68	28632.5	28791.8	28791.8	28791.8	28791.8	1027.68	46270.1	45671.8	45671.8	45671.8	45671.8
	8.302	323	329	18																			1027.58	46211	45669.8	45669.9	45669.8	45669.9	1027.58	28942.3	28790.6	28790.7	28790.6	28790.7	1027.58	46211	45669.8	45669.9	45669.8	45669.9
	8.315	325	351	18																			1027.48	46296.6	45668.1	45668.2	45668.1	45668.2	1027.48	29144.1	28790.2	28790.2	28790.2	28790.2	1027.48	46296.6	45668.1	45668.2	45668.1	45668.2
	8.329	320	377	20																			1027.38	45639.5	45666.4	45666.6	45666.4	45666.6	1027.38	28964.1	28789.4	28789.5	28789.4	28789.5	1027.38	45639.5	45666.4	45666.6	45666.4	45666.6
	8.342	323	403	19																			1027.28	45657.6	45665.2	45665.4	45665.2	45665.4	1027.28	29074.5	28788.4	28788.6	28788.4	28788.6	1027.28	45657.6	45665.2	45665.4	45665.2	45665.4
	8.355	321	430	20																			1027.18	45833.8	45664.3	45664.6	45664.3	45664.6	1027.18	28912	28787.4	28787.7	28787.4	28787.7	1027.18	45833.8	45664.3	45664.6	45664.3	45664.6
	8.368	328	459	20																			1027.08	45845.3	45663.9	45664.4	45663.9	45664.4	1027.08	28993.2	28786.9	28787.4	28786.9	28787.4	1027.08	45845.3	45663.9	45664.4	45663.9	45664.4
	8.381	324	494	20																			1026.98	45736.3	45663.6	45664.4	45663.6	45664.4	1026.98	28544.2	28786.6	28787.4	28786.6	28787.4	1026.98	45736.3	45663.6	45664.4	45663.6	45664.4
	8.394	318	532	20																			1026.88	45605.3	45663.2	45664.6	45663.2	45664.6	1026.88	28714.1	28786.2	28787.4	28786.2	28787.4	1026.88	45605.3	45663.2	45664.6	45663.2	45664.6
	8.407	327	571	20																			1026.78	45297.2	45662.8	45665	45662.8	45665	1026.78	28769.5	28785.7	28787.4	28785.7	28787.4	1026.78	45297.2	45662.8	45665	45662.8	45665
	8.42	327	615	19																			1026.68	46037.8	45662.4	45665.8	45662.4	45665.8	1026.68	29505.7	28785	28787.7	28785	28787.7	1026.68	46037.8	45662.4	45665.8	45662.4	45665.8
	8.434	331	689	20																			1026.58	45928.8	45661.9	45667.3	45661.9	45667.3	1026.58	29135.4	28784.2	28788.3	28784.2	28788.3	1026.58	45928.8	45661.9	45667.3	45661.9	45667.3
	8.447	322	748	19																			1026.48	45882.6	45661.3	45669.6	45661.3	45669.6	1026.48	29223.2	28783.3	28789.5	28783.3	28789.5	1026.48	45882.6	45661.3	45669.6	45661.3	45669.6
	8.46	321	807	19																			1026.38	46057.5	45660.4	45673.1	45660.4	45673.1	1026.38	28660.2	28782.6	28791.7	28782.6	28791.7	1026.38	46057.5	45660.4	45673.1	45660.4	45673.1
	8.473	339	873	18																			1026.28	46612.2	45659.4	45678.7	45659.4	45678.7	1026.28	28541	28781.9	28795.3	28781.9	28795.3	1026.28	46612.2	45659.4	45678.7	45659.4	45678.7
	8.486	345	944	18																			1026.18	46262.5	45658.3	45687.3	45658.3	45687.3	1026.18	29156.4	28781.1	28800.8	28781.1	28800.8	1026.18	46262.5	45658.3	45687.3	45658.3	45687.3
	8.499	357	1027	18																			1026.08	46136.9	45657.1	45700.4	45657.1	45700.4	1026.08	29512.6	28780.4	28808.9	28780.4	28808.9	1026.08	46136.9	45657.1	45700.4	45657.1	45700.4
	8.512	387	1125	18																			1025.98	46406.4	45655.9	45719.8	45655.9	45719.8	1025.98	29031.6	28779.5	28820.6	28779.5	28820.6	1025.98	46406.4	45655.9	45719.8	45655.9	45719.8
	8.525	416	1234	16																			1025.88	45987.2	45654.9	45748.5	45654.9	45748.5	1025.88	29157.5	28778.5	28837.2	28778.5	28837.2	1025.88	45987.2	45654.9	45748.5	45654.9	45748.5
	8.539	446	1359	16																			1025.78	46053.2	45653.5	45789.5	45653.5	45789.5	1025.78	29105.7	28777.3	28860.6	28777.3	28860.6	1025.78	46053.2	45653.5	45789.5	45653.5	45789.5
	8.552	458	1498	16																			1025.68	47331.6	45651.9	45847.6	45651.9	45847.6	1025.68	29270.7	28776.2	28893.5	28776.2	28893.5	1025.68	47331.6	45651.9	45847.6	45651.9	45847.6
	8.565	471	1649	16																			1025.58	47126	45649.9	45929	45649.9	45929	1025.58	29643.7	28774.8	28938.7	28774.8	28938.7	1025.58	47126	45649.9	45929	45649.9	45929
	8.578	487	1816	15																			1025.48	47825.6	45647.5	46042	45647.5	46042	1025.48	29577.9	28773.3	29000.5	28773.3	29000.5	1025.48	47825.6	45647.5	46042	45647.5	46042
	8.591	475	2018	14																			1025.38	47722.4	45644.4	46197.4	45644.4	46197.4	1025.38	29665.5	28771.4	29084	28771.4	29084	1025.38	47722.4	45644.4	46197.4	45644.4	46197.4
	8.604	475	2257	14																			1025.28	48160.6	45641	46409	45641	46409	1025.28	30045.5	28769.4	29196.1	28769.4	29196.1	1025.28	48160.6	45641	46409	45641	46409
	8.617	491	2518	13																			1025.18	48711.5	45637.1	46694.3	45637.1	46694.3	1025.18	29992.7	28766.9	29344.9	28766.9	29344.9	1025.18	48711.5	45637.1	46694.3	45637.1	46694.3
	8.631	494	2792	12																			1025.08	49109.3	45632.6	47075	45632.6	47075	1025.08	30794.5	28763.8	29540.9	28763.8	29540.9	1025.08	49109.3	45632.6	47075	45632.6	47075
	8.644	510	3062	12																			1024.98	49952.2	45627.3	47577.9	45627.3	47577.9	1024.98	31307.3	28760.1	29796.5	28760.1	29796.5	1024.98	49952.2	45627.3	47577.9	45627.3	47577.9
	8.657	525	3310	12																			1024.88	50377.5	45621.2	48235.3	45621.2	48235.3	1024.88	31833.3	28755.5	30127.3	28755.5	30127.3	1024.88	50377.5	45621.2	48235.3	45621.2	48235.3
	8.67	553	3533	12																			1024.78	51414.4	45613.8	49085.7	45613.8	49085.7	1024.78	32341.3	28750	30551.5	28750	30551.5	1024.78	51414.4	45613.8	49085.7	45613.8	49085.7
	8.683	567	3705	12																			1024.68	53271.7	45605.1	50174.6	45605.1	50174.6	1024.68	32927.3	28743.6	31091	28743.6	31091	1024.68	53271.7	45605.1	50174.6	45605.1	50174.6
	8.696	578	3784	12																			1024.58	54107.7	45594.8	51554.3	45594.8	51554.3	1024.58	33366.2	28736.4	31771	28736.4	31771	1024.58	54107.7	45594.8	51554.3	45594.8	51554.3
	8.709	597	3774	13																			1024.48	55460.4	45582.5	53283.4	45582.5	53283.4	1024.48	33762.6	28728	32620.1	28728	32620.1	1024.48	55460.4	45582.5	53283.4	45582.5	53283.4
	8.722	619	3738	12																			1024.38	58110	45567.9	55426.6	45567.9	55426.6	1024.38	35185.7	28718.3	33670.3	28718.3	33670.3	1024.38	58110	45567.9	55426.6	45567.9	55426.6
	8.736	620	3647	12																			1024.28	60004.5	45550.8	58053.4	45550.8	58053.4	1024.28	36496.8	28706.8	34956.8	28706.8	34956.8	1024.28	60004.5	45550.8	58053.4	45550.8	58053.4
	8.749	660	3481	15																			1024.18	62223.9	45530.4	61234.6	45530.4	61234.6	1024.18	37924.5	28693.4	36517.3	28693.4	36517.3	1024.18	62223.9	45530.4	61234.6	45530.4	61234.6
	8.762	718	3297	15																			1024.08	66112	45506.2	65040	45506.2	65040	1024.08	39356	28677.4	38390.7	28677.4	38390.7	1024.08	66112	45506.2	65040	45506.2	65040
	8.775	756	3178	14																			1023.98	69871.3	45477.5	69534.1	45477.5	69534.1	1023.98	41360.2	28658.8	40616.8	28658.8	40616.8	1023.98	69871.3	45477.5	69534.1	45477.5	69534.1
	8.788	779	3123	16																			1023.88	74415.7	45443.6	74769.6	45443.6	74769.6	1023.88	43058.8	28636.9	43232.8	28636.9	43232.8	1023.88	74415.7	45443.6	74769.6	45443.6	74769.6
	8.801	825	3084	17																			1023.78	79318.1	45403.2	80780.9	45403.2	80780.9	1023.78	46546.4	28611.2	46272.1	28611.2	46272.1	1023.78	79318.1	45403.2	80780.9	45403.2	80780.9
	8.814	878	3087	16																			1023.68	86327.6	45355.5	87577.2	45355.5	87577.2	1023.68	48840.5	28581.2	49760.5	28581.2	49760.5	1023.68	86327.6	45355.5	87577.2	45355.5	87577.2
	8.827	916	3127	18																			1023.58	92619.9	45299.6	95133	45299.6	95133	1023.58	52604.2	28545.9	53713.2	28545.9	53713.2	1023.58	92619.9	45299.6	95133	45299.6	95133
	8.841	991	3184	18																			1023.48	100303	45234.2	103381	45234.2	103381	1023.48	56934.5	28504.8	58131	28504.8	58131	1023.48	100303	45234.2	103381	45234.2	103381
	8.854	1071	3223	19																			1023.38	109770	45158	112203	45158	112203	1023.38	60269	28456.9	62995.9	28456.9	62995.9	1023.38	109770	45158	112203	45158	112203
	8.867	1160	3222	19																			1023.28	118545	45070.4	121431	45070.4	121431	1023.28	66872.1	28401.3	68267.4	28401.3	68267.4	1023.28	118545	45070.4	121431	45070.4	121431
	8.88	1250	3155	19																			1023.18	128579	44970.5	130836	44970.5	130836	1023.18	71927.8	28337.2	73879.5	28337.2	73879.5	1023.18	128579	44970.5	130836	44970.5	130836
	8.893	1376	2992	20																			1023.08	138050	44857.4	140141	44857.4	140141	1023.08	77944.9	28263.7	79738.2	28263.7	79738.2	1023.08	138050	44857.4	140141	44857.4	140141
	8.906	1535	2720	20																			1022.98	148472	44731.4	149027	44731.4	149027	1022.98	84759.8	28179.9	85720.2	28179.9	85720.2	1022.98	148472	44731.4	149027	44731.4	149027
	8.919	1721	2352	19																			1022.88	157378	44593	157147	44593	157147	1022.88	91245.1	28085.5	91675.9	28085.5	91675.9	1022.88	157378	44593	157147	44593	157147
	8.933	1922	1861	20																			1022.78	164136	44442.7	164152	44442.7	164152	1022.78	98142.4	27980.5	97432.4	27980.5	97432.4	1022.78	164136	44442.7	164152	44442.7	164152
	8.946	2171	1470	19																			1022.68	171919	44281.7	169713	44281.7	169713	1022.68	103764	27864.8	102801	27864.8	102801	1022.68	171919	44281.7	169713	44281.7	169713
	8.959	2392	1196	18																			1022.58	176904	44112.5	173552	44112.5	173552	1022.58	109274	27739.5	107586	27739.5	107586	1022.58	176904	44112.5	173552	44112.5	173552
	8.972	2617	984	18																			1022.48	178304	43937.1	175467	43937.1	175467	1022.48	113330	27605.9	111599	27605.9	111599	1022.48	178304	43937.1	175467	43937.1	175467
	8.985	2809	1233	18																			1022.38	179799	43758.1	175351	43758.1	175351	1022.38	115683	27465.3	114670	27465.3	114670	1022.38	179799	43758.1	175351	43758.1	175351
	8.998	3047	954	17																			1022.28	176571	43578.6	173202	43578.6	173202	1022.28	118818	27319.4	116661	27319.4	116661	1022.28	176571	43578.6	173202	43578.6	173202
	9.011	3310	433	17																			1022.18	173112	43402.2	169129	43402.2	169129	1022.18	118815	27170.7	117478	27170.7	117478	1022.18	173112	43402.2	169129	43402.2	169129
	9.024	3578	393	17																			1022.08	164513	43231.1	163334	43231.1	163334	1022.08	116986	27021.2	117079	27021.2	117079	1022.08	164513	43231.1	163334	43231.1	163334
	9.038	3658	300	16																			1021.98	157505	43068.5	156094	43068.5	156094	1021.98	115126	26872.2	115476	26872.2	115476	1021.98	157505	43068.5	156094	43068.5	156094
	9.051	3648	132	17																			1021.88	147812	42916	147740	42916	147740	1021.88	113425	26726.2	112739	26726.2	112739	1021.88	147812	42916	147740	42916	147740
	9.064	3499	40	16																			1021.78	138169	42775.5	138624	42775.5	138624	1021.78	109268	26584.9	108985	26584.9	108985	1021.78	138169	42775.5	138624	42775.5	138624
	9.077	3044	10	16																			1021.68	127655	42647.7	129093	42647.7	129093	1021.68	103838	26448.9	104367	26448.9	104367	1021.68	127655	42647.7	129093	42647.7	129093
	9.09	2266	8	16																			1021.58	116797	42533.4	119471	42533.4	119471	1021.58	100432	26319.8	99069.5	26319.8	99069.5	1021.58	116797	42533.4	119471	42533.4	119471
	9.103	1527	0	17																			1021.48	107166	42432.4	110036	42432.4	110036	1021.48	93773.5	26199.1	93286.9	26199.1	93286.9	1021.48	107166	42432.4	110036	42432.4	110036
	9.116	1066	0	16																			1021.38	97478.7	42344.4	101019	42344.4	101019	1021.38	87369.4	26087.5	87214.5	26087.5	87214.5	1021.38	97478.7	42344.4	101019	42344.4	101019
	9.129	646	20	16																			1021.28	89578.7	42268.3	92589.7	42268.3	92589.7	1021.28	81392.7	25985.5	81036.3	25985.5	81036.3	1021.28	89578.7	42268.3	92589.7	42268.3	92589.7
	9.143	379	48	18																			1021.18	82963.6	42203.2	84867.7	42203.2	84867.7	1021.18	74486.6	25894	74917	25894	74917	1021.18	82963.6	42203.2	84867.7	42203.2	84867.7
	9.156	266	64	16																			1021.08	75878.7	42147.9	77920.6	42147.9	77920.6	1021.08	68419.2	25813	68995.5	25813	68995.5	1021.08	75878.7	42147.9	77920.6	42147.9	77920.6
	9.169	247	72	16																			1020.98	70374.5	42101	71773.6	42101	71773.6	1020.98	61608.9	25741.7	63381.2	25741.7	63381.2	1020.98	70374.5	42101	71773.6	42101	71773.6
	9.182	240	78	17																			1020.88	65974.1	42061.5	66417.7	42061.5	66417.7	1020.88	57541	25680.1	58155.7	25680.1	58155.7	1020.88	65974.1	42061.5	66417.7	42061.5	66417.7
	9.195	226	82	16																			1020.78	61860	42028.5	61817.8	42028.5	61817.8	1020.78	51966.1	25627.5	53372.7	25627.5	53372.7	1020.78	61860	42028.5	61817.8	42028.5	61817.8
	9.208	215	82	16																			1020.68	58683.2	42000.7	57919.8	42000.7	57919.8	1020.68	47254.6	25582.9	49061	25582.9	49061	1020.68	58683.2	42000.7	57919.8	42000.7	57919.8
	9.221	193	81	18																			1020.58	56298.8	41977.4	54658.7	41977.4	54658.7	1020.58	43870.8	25545.2	45228.6	25545.2	45228.6	1020.58	56298.8	41977.4	54658.7	41977.4	54658.7
	9.235	168	79	16																			1020.48	53551.1	41957.7	51963.2	41957.7	51963.2	1020.48	40777.6	25514	41867.1	25514	41867.1	1020.48	53551.1	41957.7	51963.2	41957.7	51963.2
	9.248	174	78	16																			1020.38	52469.6	41941	49760.9	41941	49760.9	1020.38	37824	25487.9	38954.5	25487.9	38954.5	1020.38	52469.6	41941	49760.9	41941	49760.9
	9.261	168	77	17																			1020.28	50956.7	41926.6	47981.7	41926.6	47981.7	1020.28	36351.4	25466	36460	25466	36460	1020.28	50956.7	41926.6	47981.7	41926.6	47981.7
	9.274	173	77	17																			1020.18	49640.1	41914.2	46559.6	41914.2	46559.6	1020.18	34478	25447.5	34346.8	25447.5	34346.8	1020.18	49640.1	41914.2	46559.6	41914.2	46559.6
	9.287	160	76	16																			1020.08	49063.5	41903.4	45434.9	41903.4	45434.9	1020.08	33697.6	25431.6	32575.5	25431.6	32575.5	1020.08	49063.5	41903.4	45434.9	41903.4	45434.9
	9.3	154	75	15																			1019.98	47433.4	41894.1	44554.6	41894.1	44554.6	1019.98	32544.3	25417.9	31105.5	25417.9	31105.5	1019.98	47433.4	41894.1	44554.6	41894.1	44554.6
	9.313	95	75	17																			1019.88	46992.4	41886	43872.2	41886	43872.2	1019.88	31520.3	25405.8	29897.4	25405.8	29897.4	1019.88	46992.4	41886	43872.2	41886	43872.2
	9.326	118	75	16																			1019.78	46434.2	41878.7	43348.3	41878.7	43348.3	1019.78	31167.2	25395.2	28913.8	25395.2	28913.8	1019.78	46434.2	41878.7	43348.3	41878.7	43348.3
	9.34	145	75	15																			1019.68	46687.9	41872.4	42950	41872.4	42950	1019.68	30078.9	25385.8	28120.3	25385.8	28120.3	1019.68	46687.9	41872.4	42950	41872.4	42950
	9.353	132	74	16																			1019.58	45317.2	41866.7	42650	41866.7	42650	1019.58	29880.3	25377.6	27486.1	25377.6	27486.1	1019.58	45317.2	41866.7	42650	41866.7	42650
	9.366	119	73	17																			1019.48	44844.8	41861.5	42425.8	41861.5	42425.8	1019.48	28885.2	25370.4	26983.4	25370.4	26983.4	1019.48	44844.8	41861.5	42425.8	41861.5	42425.8
	9.379	124	72	16																			1019.38	45225.4	41856.9	42259.7	41856.9	42259.7	1019.38	28444.1	25364.2	26588.5	25364.2	26588.5	1019.38	45225.4	41856.9	42259.7	41856.9	42259.7
	9.392	123	71	16																			1019.28	44598.7	41852.8	42137.9	41852.8	42137.9	1019.28	28467.9	25358.7	26280.8	25358.7	26280.8	1019.28	44598.7	41852.8	42137.9	41852.8	42137.9
	9.405	122	71	16																			1019.18	44320.4	41849	42049	41849	42049	1019.18	27620	25354.1	26043.2	25354.1	26043.2	1019.18	44320.4	41849	42049	41849	42049
	9.418	116	69	16																			1019.08	44330.2	41845.6	41984.7	41845.6	41984.7	1019.08	27248.3	25349.9	25860.9	25349.9	25860.9	1019.08	44330.2	41845.6	41984.7	41845.6	41984.7
	9.431	112	68	14																			1018.98	43366.6	41842.7	41938.5	41842.7	41938.5	1018.98	27672.1	25346	25722	25346	25722	1018.98	43366.6	41842.7	41938.5	41842.7	41938.5
	9.445	110	66	13																			1018.88	43617.9	41840.1	41905.5	41840.1	41905.5	1018.88	27453.9	25342.5	25617.1	25342.5	25617.1	1018.88	43617.9	41840.1	41905.5	41840.1	41905.5
	9.458	109	65	13																			1018.78	43033.7	41838	41882.2	41838	41882.2	1018.78	27128.5	25339.3	25538.2	25339.3	25538.2	1018.78	43033.7	41838	41882.2	41838	41882.2
	9.471	117	63	12																			1018.68	42855.4	41836.2	41865.9	41836.2	41865.9	1018.68	26937.5	25336.2	25479.3	25336.2	25479.3	1018.68	42855.4	41836.2	41865.9	41836.2	41865.9
	9.484	110	60	10																			1018.58	42888.6	41834.6	41854.4	41834.6	41854.4	1018.58	26713.4	25333.5	25435.6	25333.5	25435.6	1018.58	42888.6	41834.6	41854.4	41834.6	41854.4
	9.497	98	58	10																			1018.48	42698.8	41833.1	41846.2	41833.1	41846.2	1018.48	26555.1	25331.2	25403.5	25331.2	25403.5	1018.48	42698.8	41833.1	41846.2	41833.1	41846.2
	9.51	102	58	11																			1018.38	43098.9	41831.8	41840.3	41831.8	41840.3	1018.38	26330.6	25329	25379.8	25329	25379.8	1018.38	43098.9	41831.8	41840.3	41831.8	41840.3
	9.523	103	58	9																			1018.28	42589	41830.4	41835.9	41830.4	41835.9	1018.28	26589.8	25327.1	25362.5	25327.1	25362.5	1018.28	42589	41830.4	41835.9	41830.4	41835.9
	9.537	97	57	9																			1018.18	42923.4	41829	41832.6	41829	41832.6	1018.18	26233.4	25325.6	25350	25325.6	25350	1018.18	42923.4	41829	41832.6	41829	41832.6
	9.55	97	56	11																			1018.08	43036.5	41827.9	41830.1	41827.9	41830.1	1018.08	25652.6	25324.1	25340.9	25324.1	25340.9	1018.08	43036.5	41827.9	41830.1	41827.9	41830.1
	9.563	94	55	12																			1017.98	41855.9	41827	41828.4	41827	41828.4	1017.98	26204.5	25322.7	25334.1	25322.7	25334.1	1017.98	41855.9	41827	41828.4	41827	41828.4
	9.576	92	54	12																			1017.88	42074.3	41826.1	41827	41826.1	41827	1017.88	26248.4	25321.4	25329.1	25321.4	25329.1	1017.88	42074.3	41826.1	41827	41826.1	41827
	9.589	87	54	13																			1017.78	42520.1	41825.4	41826	41825.4	41826	1017.78	26097.4	25320.3	25325.5	25320.3	25325.5	1017.78	42520.1	41825.4	41826	41825.4	41826
	9.602	83	55	12																			1017.68	42006.7	41825	41825.3	41825	41825.3	1017.68	25714.6	25319.1	25322.5	25319.1	25322.5	1017.68	42006.7	41825	41825.3	41825	41825.3
	9.615	82	54	14																			1017.58	42438.1	41824.5	41824.7	41824.5	41824.7	1017.58	26000.8	25317.9	25320.2	25317.9	25320.2	1017.58	42438.1	41824.5	41824.7	41824.5	41824.7
	9.628	84	55	14																			1017.48	41830.4	41824	41824.1	41824	41824.1	1017.48	26130.6	25316.9	25318.4	25316.9	25318.4	1017.48	41830.4	41824	41824.1	41824	41824.1
	9.642	83	54	14																			1017.38	42293	41823.5	41823.5	41823.5	41823.5	1017.38	25710.9	25315.9	25316.9	25315.9	25316.9	1017.38	42293	41823.5	41823.5	41823.5	41823.5
	9.655	79	55	22																			1017.28	42417.8	41823	41823	41823	41823	1017.28	25893	25315.1	25315.7	25315.1	25315.7	1017.28	42417.8	41823	41823	41823	41823
	9.668	77	55	25																			1017.18	41882.9	41822.7	41822.7	41822.7	41822.7	1017.18	25326.6	25314.2	25314.6	25314.2	25314.6	1017.18	41882.9	41822.7	41822.7	41822.7	41822.7
	9.681	75	54	24																			1017.08	41837.1	41822.4	41822.4	41822.4	41822.4	1017.08	26015.7	25313.6	25313.8	25313.6	25313.8	1017.08	41837.1	41822.4	41822.4	41822.4	41822.4
	9.694	74	53	23																			1016.98	41883.6	41822	41822	41822	41822	1016.98	25659.3	25313	25313.1	25313	25313.1	1016.98	41883.6	41822	41822	41822	41822
	9.707	75	53	13																			1016.88	42289.9	41821.9	41821.9	41821.9	41821.9	1016.88	25517.6	25312.4	25312.5	25312.4	25312.5	1016.88	42289.9	41821.9	41821.9	41821.9	41821.9
	9.72	71	53	15																			1016.78	41892.1	41821.6	41821.6	41821.6	41821.6	1016.78	25723.6	25311.8	25311.9	25311.8	25311.9	1016.78	41892.1	41821.6	41821.6	41821.6	41821.6
	9.733	65	53	20																			1016.68	42143.8	41821.2	41821.2	41821.2	41821.2	1016.68	25341.4	25311.4	25311.4	25311.4	25311.4	1016.68	42143.8	41821.2	41821.2	41821.2	41821.2
	9.747	73	53	19																			1016.58	42213.3	41821	41821	41821	41821	1016.58	25622.3	25311	25311	25311	25311	1016.58	42213.3	41821	41821	41821	41821
	9.76	74	52	16																			1016.48	41390.9	41821	41821	41821	41821	1016.48	25641.3	25310.5	25310.5	25310.5	25310.5	1016.48	41390.9	41821	41821	41821	41821
	9.773	63	52	15																			1016.38	41641.9	41820.9	41820.9	41820.9	41820.9	1016.38	25635.9	25310	25310	25310	25310	1016.38	41641.9	41820.9	41820.9	41820.9	41820.9
	9.786	58	50	17																			1016.28	42033.6	41820.9	41820.9	41820.9	41820.9	1016.28	25899.7	25309.3	25309.3	25309.3	25309.3	1016.28	42033.6	41820.9	41820.9	41820.9	41820.9
	9.799	58	48	15																			1016.18	41849	41870.3	41870.3	41870.3	41870.3	1016.18	25729.7	25308.8	25308.8	25308.8	25308.8	1016.18	41849	41870.3	41870.3	41870.3	41870.3
	9.812	58	47	13																			1016.08	42189.1	41919.8	41919.8	41919.8	41919.8	1016.08	25219.3	25308.4	25308.4	25308.4	25308.4	1016.08	42189.1	41919.8	41919.8	41919.8	41919.8
	9.825	50	45	12																			1015.98	41693.1	41969.2	41969.2	41969.2	41969.2	1015.98	25364.8	25308	25308	25308	25308	1015.98	41693.1	41969.2	41969.2	41969.2	41969.2
	9.839	46	43	13																			1015.88	42172.6	42018.7	42018.7	42018.7	42018.7	1015.88	25337.8	25307.7	25307.7	25307.7	25307.7	1015.88	42172.6	42018.7	42018.7	42018.7	42018.7
	9.852	50	43	13
	9.865	55	42	14
	9.878	58	41	15
	9.891	61	40	15
	9.904	62	39	17
	9.917	59	39	19
	9.93	47	38	18
	9.944	30	37	18
	9.957	20	38	18
	9.97	21	37	18
	9.983	23	37	23
	9.996	14	36	26
	10.009	13	35	26
	10.022	25	36	23
	10.035	24	34	19
	10.049	20	33	15
	10.062	37	33	11
	10.075	42	33	11
	10.088	32	34	8
	10.101	15	33	7
	10.114	24	32	7
	10.127	23	30	7
	10.141	20	31	7
	10.154	21	29	8
	10.167	20	28	10
	10.18	17	28	14
	10.193	15	27	17
	10.206	13	26	22
	10.219	11	24	23
	10.232	7	24	22
	10.246	7	23	21
	10.259	6	23	19
	10.272	14	22	16
	10.285	14	21	17
	10.298	6	22	20
	10.311	0	21	20
	10.324	0	21	16
	10.337	0	21	13
	10.351	0	21	7
	10.364	0	21	0
	10.377	4	21	0
	10.39	6	21	0
	10.403	0	20	0
	10.416	2	21	0
	10.429	2	21	0
	10.443	15	21	0
	10.456	18	21	0
	10.469	18	20	0
	10.482	14	21	5
	10.495	5	21	11
	10.508	4	20	16
	10.521	4	20	21
	10.534	0	20	24
	10.548	0	20	23
	10.561	0	20	19
	10.574	4	19	12
	10.587	3	19	8
	10.6	9	18	8
	10.613	14	17	10
	10.626	8	17	14
	10.639	2	18	16
	10.653	0	17	14
	10.666	0	17	9
	10.679	7	16	3
	10.692	8	15	3
	10.705	2	15	6
	10.718	0	16	10
	10.731	0	15	12
	10.744	0	14	10
	10.758	0	13	7
	10.771	0	12	3
	10.784	0	13	3
	10.797	10	11	3
	10.81	9	11	7
	10.823	0	11	6
	10.836	0	11	4
	10.85	0	10	5
	10.863	0	10	6
	10.876	0	9	6
	10.889	9	10	5
	10.902	14	10	4
	10.915	0	10	4
	10.928	0	11	5
	10.941	0	11	7
	10.955	0	11	7
	10.968	0	11	6
	10.981	3	13	7
	10.994	15	14	7
	11.007	17	14	8
	11.02	3	15	8
	11.033	0	17	8
	11.046	2	18	9
	11.06	10	19	9
	11.073	15	22	8
	11.086	14	23	8
	11.099	15	25	8
	11.112	22	27	9
	11.125	25	29	8
	11.138	24	32	6
	11.152	23	36	6
	11.165	28	40	6
	11.178	32	42	7
	11.191	30	46	7
	11.204	35	50	5
	11.217	39	55	4
	11.23	41	60	5
	11.243	44	65	5
	11.257	46	73	5
	11.27	49	80	5
	11.283	53	89	6
	11.296	58	96	6
	11.309	58	103	7
	11.322	62	111	8
	11.335	64	121	7
	11.348	72	132	8
	11.362	81	158	8
	11.375	87	177	8
	11.388	102	194	7
	11.401	109	211	7
	11.414	114	229	6
	11.427	116	244	5
	11.44	133	263	5
	11.454	150	289	5
	11.467	174	330	3
	11.48	213	381	2
	11.493	248	441	2
	11.506	275	510	0
	11.519	299	581	0
	11.532	328	650	0
	11.545	351	727	0
	11.559	388	816	0
	11.572	445	933	0
	11.585	516	1051	0
	11.598	579	1109	0
	11.611	626	1110	0
	11.624	654	1105	0
	11.637	701	1095	0
	11.65	733	1040	0
	11.664	693	946	1
	11.677	647	865	3
	11.69	606	809	5
	11.703	494	744	5
	11.716	332	640	5
	11.729	255	522	6
	11.742	177	419	10
	11.756	117	330	16
	11.769	80	246	20
	11.782	49	172	18
	11.795	36	116	14
	11.808	41	79	5
	11.821	42	55	7
	11.834	35	40	11
	11.847	20	32	11
	11.861	10	28	10
	11.874	15	23	8
	11.887	9	20	8
	11.9	4	14	8
	11.913	11	8	9
	11.926	16	3	8
	11.939	5	0	6
	11.952	6	0	6
	11.966	12	0	7
	11.979	14	0	9
	11.992	11	0	9
	12.005	12	0	8
	12.018	13	0	8
	12.031	13	0	7
	12.044	15	0	8
	12.058	14	0	8
	12.071	13	0	7
	12.084	14	0	7
	12.097	16	0	8
	12.11	17	2	8
	12.123	15	2	9
	12.136	14	2	10
	12.149	17	1	9
	12.163	19	0	11
	12.176	19	1	13
	12.189	21	1	14
	12.202	22	1	15
	12.215	24	1	17
	12.228	25	1	19
	12.241	24	1	21
	12.254	24	1	24
	12.268	26	2	27
	12.281	32	2	29
	12.294	32	1	33
	12.307	29	2	37
	12.32	32	1	41
	12.333	32	2	45
	12.346	34	2	50
	12.36	36	2	55
	12.373	35	2	60
	12.386	35	1	67
	12.399	35	2	73
	12.412	38	1	81
	12.425	40	1	90
	12.438	42	2	98
	12.451	45	1	108
	12.465	48	2	118
	12.478	52	2	130
	12.491	55	3	142
	12.504	59	3	156
	12.517	65	2	171
	12.53	70	3	187
	12.543	76	3	207
	12.556	82	3	226
	12.57	87	3	248
	12.583	96	4	273
	12.596	107	4	302
	12.609	118	4	336
	12.622	131	5	384
	12.635	144	5	426
	12.648	154	5	468
	12.662	164	6	517
	12.675	191	6	575
	12.688	217	7	642
	12.701	234	8	719
	12.714	255	8	806
	12.727	289	9	905
	12.74	316	10	1018
	12.753	347	9	1138
	12.767	372	9	1269
	12.78	408	11	1400
	12.793	456	12	1534
	12.806	508	12	1677
	12.819	567	13	1822
	12.832	652	14	1973
	12.845	698	15	2173
	12.858	732	15	2387
	12.872	775	16	2549
	12.885	834	17	2544
	12.898	886	17	2429
	12.911	882	18	2258
	12.924	834	19	2051
	12.937	727	21	1739
	12.95	598	22	1378
	12.964	462	22	1045
	12.977	399	24	818
	12.99	319	25	638
	13.003	261	26	500
	13.016	199	26	390
	13.029	148	27	313
	13.042	120	28	261
	13.055	101	27	227
	13.069	81	26	197
	13.082	67	26	168
	13.095	68	25	145
	13.108	73	25	125
	13.121	72	23	107
	13.134	65	20	89
	13.147	58	19	71
	13.16	46	18	60
	13.174	41	16	32
	13.187	34	15	39
	13.2	39	13	46
	13.213	43	11	48
	13.226	43	9	42
	13.239	42	8	37
	13.252	39	6	35
	13.266	36	7	36
	13.279	35	6	35
	13.292	32	6	35
	13.305	29	6	33
	13.318	26	6	32
	13.331	26	6	32
	13.344	26	8	32
	13.357	23	8	31
	13.371	22	7	29
	13.384	18	7	26
	13.397	19	9	24
	13.41	20	9	24
	13.423	20	9	23
	13.436	18	10	21
	13.449	19	10	19
	13.462	19	10	18
	13.476	18	10	17
	13.489	18	11	18
	13.502	19	11	18
	13.515	21	10	17
	13.528	22	11	17
	13.541	24	12	17
	13.554	24	12	16
	13.568	23	12	17
	13.581	25	12	17
	13.594	27	13	16
	13.607	29	13	16
	13.62	27	12	16
	13.633	24	13	17
	13.646	22	13	17
	13.659	23	14	16
	13.673	21	15	15
	13.686	20	15	14
	13.699	23	14	15
	13.712	21	15	14
	13.725	20	14	14
	13.738	19	14	13
	13.751	20	14	13
	13.764	22	15	12
	13.778	19	16	10
	13.791	15	14	9
	13.804	14	14	10
	13.817	16	13	10
	13.83	15	14	9
	13.843	15	14	8
	13.856	15	14	8
	13.87	17	14	7
	13.883	17	14	8
	13.896	19	14	8
	13.909	19	14	7
	13.922	20	14	7
	13.935	19	14	6
	13.948	19	14	6
	13.961	18	14	6
	13.975	17	14	7
	13.988	17	14	7
	14.001	16	15	6
	14.014	17	16	6
	14.027	15	15	5
	14.04	15	15	6
	14.053	13	15	8
	14.066	14	15	8
	14.08	14	15	7
	14.093	14	15	7
	14.106	15	15	7
	14.119	16	16	7
	14.132	14	16	6
	14.145	14	16	7
	14.158	15	16	7
	14.172	16	16	7
	14.185	14	15	7
	14.198	11	15	7
	14.211	14	15	7
	14.224	15	15	7
	14.237	18	15	8
	14.25	16	15	8
	14.263	15	14	8
	14.277	15	14	8
	14.29	14	13	8
	14.303	13	14	8
	14.316	11	13	7
	14.329	12	13	9
	14.342	13	12	9
	14.355	13	12	9
	14.368	9	13	8
	14.382	10	13	7
	14.395	8	12	7
	14.408	10	12	7
	14.421	8	12	7
	14.434	10	14	8
	14.447	11	14	8
	14.46	10	13	8
	14.473	10	14	7
	14.487	11	14	7
	14.5	12	14	8
	14.513	11	14	8
	14.526	12	14	10
	14.539	10	15	12
	14.552	9	15	12
	14.565	12	16	12
	14.579	13	16	12
	14.592	13	17	13
	14.605	13	17	13
	14.618	13	16	14
	14.631	12	17	16
	14.644	11	17	18
	14.657	14	18	22
	14.67	16	19	20
	14.684	16	19	8
	14.697	16	19	6
	14.71	15	19	7
	14.723	15	19	11
	14.736	14	19	9
	14.749	15	18	7
	14.762	14	17	4
	14.775	15	17	5
	14.789	16	18	5
	14.802	18	18	5
	14.815	17	18	5
	14.828	17	19	5
	14.841	18	19	6
	14.854	21	15	7
	14.867	23	13	9
	14.881	24	14	10
	14.894	23	18	12
	14.907	23	27	12
	14.92	26	34	13
	14.933	28	41	15
	14.946	29	44	15
	14.959	28	45	16
	14.972	29	48	17
	14.986	27	54	17
	14.999	32	62	17
	15.012	38	69	16
	15.025	42	77	16
	15.038	40	83	15
	15.051	32	87	16
	15.064	31	88	16
	15.077	33	86	16
	15.091	34	83	15
	15.104	35	83	15
	15.117	32	81	14
	15.13	42	80	14
	15.143	62	78	13
	15.156	80	79	14
	15.169	86	79	14
	15.183	85	76	14
	15.196	76	72	14
	15.209	54	70	15
	15.222	49	67	15
	15.235	51	63	14
	15.248	74	58	14
	15.261	73	56	15
	15.274	61	56	16
	15.288	45	57	15
	15.301	31	56	15
	15.314	22	54	15
	15.327	13	50	14
	15.34	18	41	14
	15.353	31	38	13
	15.366	35	36	13
	15.379	28	36	12
	15.393	23	35	11
	15.406	28	33	10
	15.419	36	29	10
	15.432	41	26	9
	15.445	43	25	9
	15.458	38	24	9
	15.471	24	23	8
	15.485	26	21	8
	15.498	25	20	8
	15.511	30	18	8
	15.524	31	18	8
	15.537	30	18	9
	15.55	25	18	9
	15.563	25	16	8
	15.576	28	15	8
	15.59	29	14	7
	15.603	28	14	8
	15.616	25	13	8
	15.629	25	14	8
	15.642	28	13	8
	15.655	31	12	8
	15.668	33	11	8
	15.681	31	10	7
	15.695	30	10	6
	15.708	29	10	7
	15.721	41	10	6
	15.734	31	10	6
	15.747	35	10	5
	15.76	24	10	5
	15.773	31	10	5
	15.787	29	11	5
	15.8	33	11	6
	15.813	29	12	6
	15.826	30	13	7
	15.839	29	14	7
	15.852	30	16	8
	15.865	29	16	7
	15.878	30	18	8
	15.892	31	19	8
	15.905	30	21	9
	15.918	30	23	9
	15.931	32	25	9
	15.944	33	27	8
	15.957	34	28	8
	15.97	36	30	9
	15.983	37	31	9
	15.997	38	33	9
	16.01	39	34	8
	16.023	40	35	8
	16.036	43	36	7
	16.049	43	37	7
	16.062	45	36	8
	16.075	45	37	8
	16.089	46	35	8
	16.102	47	34	8
	16.115	46	32	9
	16.128	49	32	9
	16.141	50	30	11
	16.154	49	29	11
	16.167	51	27	13
	16.18	54	25	13
	16.194	54	23	15
	16.207	55	21	15
	16.22	56	19	17
	16.233	57	16	17
	16.246	57	14	18
	16.259	60	12	17
	16.272	56	11	18
	16.285	61	10	22
	16.299	62	9	23
	16.312	63	8	24
	16.325	63	6	23
	16.338	65	6	21
	16.351	65	4	19
	16.364	67	5	17
	16.377	68	5	17
	16.391	70	5	18
	16.404	71	5	22
	16.417	71	5	26
	16.43	73	5	34
	16.443	72	6	39
	16.456	71	6	45
	16.469	72	7	48
	16.482	71	7	52
	16.496	71	8	54
	16.509	70	8	58
	16.522	70	8	57
	16.535	68	9	50
	16.548	67	9	42
	16.561	68	10	36
	16.574	68	9	31
	16.587	68	9	29
	16.601	64	10	26
	16.614	65	10	26
	16.627	64	11	26
	16.64	65	11	27
	16.653	67	11	29
	16.666	64	11	27
	16.679	64	11	20
	16.693	65	11	12
	16.706	66	12	6
	16.719	68	12	7
	16.732	66	13	12
	16.745	67	14	19
	16.758	67	14	24
	16.771	68	14	21
	16.784	66	16	18
	16.798	67	17	14
	16.811	67	18	14
	16.824	67	19	18
	16.837	67	19	22
	16.85	65	21	25
	16.863	64	22	24
	16.876	66	24	19
	16.889	67	25	14
	16.903	64	27	8
	16.916	67	29	6
	16.929	66	30	4
	16.942	64	31	5
	16.955	63	32	6
	16.968	63	35	10
	16.981	66	36	15
	16.995	70	39	20
	17.008	72	39	23
	17.021	73	42	24
	17.034	73	42	23
	17.047	78	45	21
	17.06	80	46	21
	17.073	80	50	22
	17.086	83	53	22
	17.1	85	59	19
	17.113	91	64	15
	17.126	94	70	12
	17.139	97	78	9
	17.152	102	87	8
	17.165	106	97	10
	17.178	110	111	14
	17.191	114	126	17
	17.205	120	145	18
	17.218	125	168	18
	17.231	132	207	15
	17.244	140	240	15
	17.257	147	273	14
	17.27	155	301	17
	17.283	165	335	20
	17.297	175	381	21
	17.31	188	441	21
	17.323	209	515	21
	17.336	229	598	20
	17.349	250	685	21
	17.362	277	778	21
	17.375	303	870	21
	17.388	342	979	21
	17.402	370	1090	20
	17.415	416	1208	20
	17.428	466	1320	20
	17.441	528	1418	20
	17.454	596	1480	21
	17.467	660	1566	20
	17.48	730	1628	20
	17.493	804	1670	19
	17.507	882	1660	18
	17.52	998	1672	19
	17.533	1095	1679	19
	17.546	1179	1701	19
	17.559	1209	1681	20
	17.572	1222	1633	20
	17.585	1201	1546	20
	17.599	1142	1468	21
	17.612	1008	1421	21
	17.625	833	1378	22
	17.638	645	1302	23
	17.651	514	1173	24
	17.664	436	1031	25
	17.677	379	881	25
	17.69	337	759	26
	17.704	305	657	26
	17.717	253	577	27
	17.73	225	517	28
	17.743	207	474	29
	17.756	196	446	28
	17.769	189	432	29
	17.782	186	427	29
	17.795	176	425	30
	17.809	164	425	31
	17.822	146	428	32
	17.835	139	439	33
	17.848	142	456	32
	17.861	129	472	32
	17.874	137	480	32
	17.887	140	484	32
	17.901	147	475	33
	17.914	155	470	33
	17.927	152	461	34
	17.94	161	448	33
	17.953	169	424	33
	17.966	180	408	33
	17.979	194	377	32
	17.992	211	338	33
	18.006	229	293	33
	18.019	242	244	32
	18.032	248	196	32
	18.045	255	153	31
	18.058	265	115	30
	18.071	276	86	31
	18.084	292	66	30
	18.097	296	53	29
	18.111	316	46	28
	18.124	327	39	26
	18.137	353	33	27
	18.15	372	25	26
	18.163	403	18	27
	18.176	396	17	27
	18.189	419	15	26
	18.202	373	14	26
	18.216	338	12	25
	18.229	289	2	25
	18.242	240	2	26
	18.255	212	4	26
	18.268	193	7	26
	18.281	161	10	26
	18.294	145	8	27
	18.308	115	8	27
	18.321	92	6	27
	18.334	77	6	26
	18.347	76	7	27
	18.36	94	7	27
	18.373	95	8	28
	18.386	89	7	28
	18.399	82	7	28
	18.413	70	8	28
	18.426	69	8	29
	18.439	71	7	29
	18.452	81	7	29
	18.465	80	7	29
	18.478	60	7	29
	18.491	54	8	29
	18.504	57	8	29
	18.518	61	8	30
	18.531	71	9	31
	18.544	81	9	31
	18.557	75	10	32
	18.57	64	9	31
	18.583	65	10	31
	18.596	77	10	31
	18.61	89	10	32
	18.623	90	11	32
	18.636	91	11	32
	18.649	85	12	32
	18.662	61	11	32
	18.675	52	12	32
	18.688	50	13	32
	18.701	46	15	33
	18.715	54	16	33
	18.728	51	17	34
	18.741	59	20	33
	18.754	59	21	33
	18.767	56	24	33
	18.78	57	27	34
	18.793	59	30	34
	18.806	56	34	35
	18.82	53	38	35
	18.833	58	42	35
	18.846	60	47	34
	18.859	62	51	35
	18.872	64	55	35
	18.885	64	60	35
	18.898	63	63	35
	18.912	63	68	35
	18.925	64	73	35
	18.938	64	78	36
	18.951	64	82	36
	18.964	63	86	36
	18.977	65	88	36
	18.99	66	92	36
	19.003	68	94	36
	19.017	64	95	36
	19.03	53	100	36
	19.043	56	103	36
	19.056	68	109	36
	19.069	72	114	36
	19.082	70	116	36
	19.095	72	114	35
	19.108	76	110	36
	19.122	86	110	36
	19.135	90	115	36
	19.148	89	120	36
	19.161	92	128	36
	19.174	81	133	36
	19.187	85	136	37
	19.2	100	135	36
	19.214	107	132	36
	19.227	121	128	35
	19.24	121	124	34
	19.253	105	115	34
	19.266	98	106	34
	19.279	78	97	33
	19.292	74	92	33
	19.305	71	90	32
	19.319	71	94	31
	19.332	77	101	30
	19.345	84	109	29
	19.358	87	114	29
	19.371	102	119	28
	19.384	113	125	29
	19.397	117	131	28
	19.41	122	138	27
	19.424	122	147	27
	19.437	113	158	26
	19.45	117	170	27
	19.463	115	183	26
	19.476	121	200	26
	19.489	126	221	26
	19.502	129	241	26
	19.516	133	264	27
	19.529	133	289	27
	19.542	112	320	28
	19.555	121	360	27
	19.568	144	409	27
	19.581	174	462	27
	19.594	194	522	27
	19.607	190	581	26
	19.621	183	643	26
	19.634	165	710	26
	19.647	180	779	25
	19.66	208	853	25
	19.673	251	926	25
	19.686	295	980	24
	19.699	313	1004	23
	19.712	329	1003	22
	19.726	351	957	21
	19.739	372	882	21
	19.752	452	769	21
	19.765	507	656	21
	19.778	545	549	20
	19.791	529	468	19
	19.804	494	406	19
	19.818	440	364	18
	19.831	434	331	19
	19.844	386	312	18
	19.857	341	302	18
	19.87	300	300	18
	19.883	244	309	18
	19.896	216	329	19
	19.909	185	362	20
	19.923	168	407	20
	19.936	180	461	19
	19.949	209	529	19
	19.962	230	603	19
	19.975	242	679	19
	19.988	251	756	19
	20.001	267	831	19
	20.014	272	905	19
	20.028	319	982	19
	20.041	384	1070	18
	20.054	443	1175	18
	20.067	512	1292	17
	20.08	567	1367	16
	20.093	612	1371	17
	20.106	658	1358	16
	20.12	718	1363	16
	20.133	769	1364	15
	20.146	897	1348	14
	20.159	987	1333	14
	20.172	1028	1312	13
	20.185	1046	1266	13
	20.198	1042	1244	13
	20.211	1021	1281	13
	20.225	1020	1311	13
	20.238	990	1286	13
	20.251	848	1181	13
	20.264	724	1038	13
	20.277	642	877	13
	20.29	582	724	13
	20.303	561	580	13
	20.316	499	461	14
	20.33	418	358	14
	20.343	336	273	14
	20.356	231	207	14
	20.369	158	151	12
	20.382	135	107	12
	20.395	109	74	12
	20.408	113	50	11
	20.422	108	39	11
	20.435	98	38	10
	20.448	89	42	10
	20.461	69	45	9
	20.474	62	39	8
	20.487	62	25	8
	20.5	63	9	8
	20.513	40	0	7
	20.527	39	0	7
	20.54	37	0	7
	20.553	36	0	7
	20.566	50	7	7
	20.579	51	9	7
	20.592	53	10	8
	20.605	53	9	8
	20.618	48	6	9
	20.632	49	4	10
	20.645	48	4	11
	20.658	48	5	10
	20.671	49	8	11
	20.684	50	10	11
	20.697	50	9	12
	20.71	48	9	13
	20.724	50	7	14
	20.737	53	7	15
	20.75	65	6	14
	20.763	47	6	15
	20.776	47	6	14
	20.789	44	6	14
	20.802	38	6	15
	20.815	49	6	14
	20.829	50	5	15
	20.842	53	5	14
	20.855	56	5	13
	20.868	51	4	13
	20.881	49	4	12
	20.894	45	4	12
	20.907	46	4	13
	20.92	43	4	12
	20.934	47	5	12
	20.947	56	5	13
	20.96	57	6	11
	20.973	55	6	11
	20.986	66	4	11
	20.999	46	4	10
	21.012	41	3	10
	21.026	31	3	10
	21.039	36	3	10
	21.052	42	4	10
	21.065	43	6	11
	21.078	46	8	12
	21.091	42	9	12
	21.104	39	10	12
	21.117	34	11	12
	21.131	32	6	12
	21.144	33	6	13
	21.157	36	11	12
	21.17	38	17	13
	21.183	40	30	13
	21.196	43	43	13
	21.209	40	48	14
	21.222	40	52	14
	21.236	38	50	15
	21.249	35	51	16
	21.262	36	62	16
	21.275	39	76	16
	21.288	41	95	16
	21.301	45	116	17
	21.314	48	130	18
	21.328	47	140	19
	21.341	46	146	20
	21.354	44	147	21
	21.367	43	146	22
	21.38	41	146	23
	21.393	42	140	25
	21.406	46	133	25
	21.419	64	118	27
	21.433	84	97	28
	21.446	83	77	30
	21.459	70	55	32
	21.472	50	38	33
	21.485	21	27	36
	21.498	21	19	38
	21.511	25	15	40
	21.524	51	12	43
	21.538	92	12	46
	21.551	117	13	48
	21.564	131	15	50
	21.577	122	16	51
	21.59	111	19	53
	21.603	95	20	56
	21.616	82	19	61
	21.63	93	17	69
	21.643	108	11	77
	21.656	129	3	81
	21.669	139	4	81
	21.682	135	6	80
	21.695	143	9	79
	21.708	131	13	82
	21.721	129	16	95
	21.735	122	16	111
	21.748	132	15	133
	21.761	127	14	151
	21.774	118	16	162
	21.787	126	19	169
	21.8	119	23	170
	21.813	123	28	170
	21.826	120	35	172
	21.84	121	48	180
	21.853	139	57	194
	21.866	133	66	211
	21.879	136	77	226
	21.892	146	84	231
	21.905	133	98	230
	21.918	141	112	228
	21.931	139	131	220
	21.945	152	158	205
	21.958	164	187	186
	21.971	166	220	181
	21.984	177	260	181
	21.997	173	299	181
	22.01	166	335	180
	22.023	177	367	167
	22.037	185	391	152
	22.05	203	411	137
	22.063	232	426	125
	22.076	258	448	123
	22.089	269	472	125
	22.102	285	500	125
	22.115	291	492	124
	22.128	266	459	116
	22.142	273	425	109
	22.155	252	379	105
	22.168	228	313	102
	22.181	198	241	100
	22.194	170	186	98
	22.207	137	131	91
	22.22	117	98	77
	22.233	91	80	71
	22.247	76	64	64
	22.26	62	60	59
	22.273	55	56	57
	22.286	55	49	54
	22.299	51	44	51
	22.312	42	37	45
	22.325	43	29	40
	22.339	40	20	35
	22.352	38	11	31
	22.365	33	5	28
	22.378	35	3	27
	22.391	33	3	25
	22.404	25	6	23
	22.417	17	9	22
	22.43	15	11	20
	22.444	15	11	19
	22.457	17	11	18
	22.47	18	9	16
	22.483	18	8	16
	22.496	17	9	14
	22.509	16	10	14
	22.522	14	12	14
	22.535	11	13	14
	22.549	9	15	13
	22.562	9	16	14
	22.575	10	15	13
	22.588	11	14	11
	22.601	13	12	10
	22.614	12	12	10
	22.627	12	12	9
	22.641	13	13	9
	22.654	12	14	9
	22.667	13	14	10
	22.68	15	14	8
	22.693	16	12	8
	22.706	16	12	8
	22.719	17	11	7
	22.732	15	12	7
	22.746	14	12	8
	22.759	13	13	8
	22.772	10	14	7
	22.785	10	15	7
	22.798	14	16	8
	22.811	11	18	8
	22.824	12	21	9
	22.837	11	23	10
	22.851	9	27	10
	22.864	11	31	10
	22.877	9	36	10
	22.89	7	43	12
	22.903	10	52	13
	22.916	7	62	14
	22.929	9	75	16
	22.943	10	86	16
	22.956	9	101	16
	22.969	9	118	16
	22.982	9	136	17
	22.995	11	159	17
	23.008	13	183	19
	23.021	15	211	20
	23.034	20	242	19
	23.048	23	281	20
	23.061	25	320	18
	23.074	27	359	18
	23.087	30	396	18
	23.1	35	433	18
	23.113	37	464	18
	23.126	39	504	19
	23.139	45	544	19
	23.153	51	590	18
	23.166	57	649	17
	23.179	66	691	15
	23.192	72	695	15
	23.205	77	704	14
	23.218	82	720	15
	23.231	91	705	16
	23.245	94	672	16
	23.258	100	649	16
	23.271	108	626	15
	23.284	110	597	15
	23.297	116	580	15
	23.31	122	567	16
	23.323	122	557	16
	23.336	128	553	17
	23.35	130	550	17
	23.363	133	547	18
	23.376	138	542	19
	23.389	156	538	18
	23.402	158	538	19
	23.415	162	544	20
	23.428	166	553	20
	23.441	163	562	22
	23.455	162	572	24
	23.468	177	574	26
	23.481	180	573	29
	23.494	194	567	30
	23.507	217	554	32
	23.52	243	532	35
	23.533	270	492	37
	23.547	299	438	40
	23.56	340	415	44
	23.573	379	408	47
	23.586	414	392	51
	23.599	463	370	55
	23.612	484	324	59
	23.625	480	263	62
	23.638	472	206	66
	23.652	469	160	70
	23.665	469	128	74
	23.678	444	115	79
	23.691	402	112	88
	23.704	369	109	92
	23.717	338	107	95
	23.73	276	102	98
	23.743	232	96	101
	23.757	194	87	109
	23.77	175	78	116
	23.783	157	71	127
	23.796	159	63	138
	23.809	150	57	147
	23.822	135	55	157
	23.835	126	56	166
	23.849	115	58	175
	23.862	116	60	185
	23.875	128	60	193
	23.888	131	60	201
	23.901	142	58	206
	23.914	137	55	210
	23.927	134	55	216
	23.94	125	53	236
	23.954	119	53	257
	23.967	104	53	251
	23.98	90	53	211
	23.993	71	51	180
	24.006	60	51	177
	24.019	50	49	179
	24.032	51	47	173
	24.045	52	44	172
	24.059	52	43	164
	24.072	52	40	144
	24.085	52	39	125
	24.098	43	38	105
	24.111	40	35	83
	24.124	37	33	71
	24.137	28	30	65
	24.151	21	27	63
	24.164	5	25	66
	24.177	2	23	72
	24.19	13	22	74
	24.203	14	20	69
	24.216	14	18	60
	24.229	17	17	50
	24.242	15	15	38
	24.256	9	15	30
	24.269	6	13	32
	24.282	6	12	32
	24.295	1	11	34
	24.308	4	10	37
	24.321	6	9	36
	24.334	8	10	33
	24.347	8	10	29
	24.361	12	10	26
	24.374	10	10	22
	24.387	8	10	21
	24.4	8	10	21
	24.413	8	10	21
	24.426	10	11	22
	24.439	10	11	21
	24.453	10	12	20
	24.466	11	12	18
	24.479	10	11	16
	24.492	15	11	14
	24.505	14	12	12
	24.518	14	14	11
	24.531	16	15	11
	24.544	18	17	10
	24.558	13	18	10
	24.571	14	19	9
	24.584	14	19	9
	24.597	15	21	8
	24.61	17	22	8
	24.623	21	25	8
	24.636	19	29	7
	24.649	29	35	7
	24.663	36	40	8
	24.676	34	44	8
	24.689	28	46	9
	24.702	35	49	9
	24.715	42	52	9
	24.728	56	60	9
	24.741	61	70	8
	24.755	89	84	8
	24.768	99	99	8
	24.781	100	112	9
	24.794	101	123	9
	24.807	102	132	10
	24.82	99	138	10
	24.833	96	147	9
	24.846	96	157	9
	24.86	104	170	11
	24.873	95	181	11
	24.886	109	186	11
	24.899	125	184	12
	24.912	117	180	12
	24.925	115	177	13
	24.938	103	176	14
	24.951	71	174	15
	24.965	51	169	16
	24.978	51	159	16
	24.991	54	147	18
	25.004	64	136	18
	25.017	68	131	19
	25.03	69	132	20
	25.043	45	138	20
	25.057	18	146	22
	25.07	0	151	22
	25.083	0	155	22
	25.096	0	152	22
	25.109	6	142	21
	25.122	29	130	22
	25.135	35	117	21
	25.148	30	105	21
	25.162	23	98	20
	25.175	11	96	20
	25.188	5	94	19
	25.201	1	92	18
	25.214	0	88	16
	25.227	4	81	16
	25.24	8	73	16
	25.253	14	64	14
	25.267	16	56	14
	25.28	14	49	14
	25.293	10	45	15
	25.306	8	41	15
	25.319	5	38	16
	25.332	4	36	17
	25.345	5	33	15
	25.359	9	29	16
	25.372	10	26	15
	25.385	11	24	14
	25.398	11	23	14
	25.411	11	21	16
	25.424	7	21	15
	25.437	8	21	15
	25.45	10	20	16
	25.464	10	19	16
	25.477	10	19	16
	25.49	10	18	16
	25.503	8	18	17
	25.516	9	18	18
	25.529	6	18	20
	25.542	6	19	20
	25.555	5	20	20
	25.569	3	20	21
	25.582	1	21	22
	25.595	1	20	23
	25.608	0	20	25
	25.621	0	21	27
	25.634	0	20	30
	25.647	0	21	30
	25.66	0	22	29
	25.674	0	22	23
	25.687	0	22	19
	25.7	0	23	16
	25.713	0	24	13
	25.726	0	26	11
	25.739	0	27	11
	25.752	0	28	11
	25.766	0	30	12
	25.779	0	31	11
	25.792	0	33	11
	25.805	0	36	10
	25.818	0	39	9
	25.831	0	41	9
	25.844	0	44	10
	25.857	0	47	11
	25.871	3	49	13
	25.884	5	53	14
	25.897	4	57	15
	25.91	6	59	15
	25.923	4	63	18
	25.936	2	67	19
	25.949	1	69	19
	25.962	2	72	20
	25.976	4	75	21
	25.989	6	78	20
	26.002	11	81	20
	26.015	14	85	20
	26.028	13	88	20
	26.041	10	90	19
	26.054	5	93	19
	26.068	4	94	19
	26.081	4	95	18
	26.094	14	96	17
	26.107	34	97	16
	26.12	41	97	15
	26.133	42	108	13
	26.146	41	111	12
	26.159	24	114	12
	26.173	10	112	10
	26.186	6	108	10
	26.199	1	101	9
	26.212	5	99	9
	26.225	12	101	9
	26.238	13	107	8
	26.251	1	118	8
	26.264	0	134	8
	26.278	0	148	8
	26.291	0	161	7
	26.304	0	172	7
	26.317	0	180	8
	26.33	0	183	8
	26.343	0	185	9
	26.356	0	186	9
	26.37	2	185	10
	26.383	10	182	11
	26.396	4	177	11
	26.409	0	172	11
	26.422	0	167	11
	26.435	0	162	12
	26.448	0	158	11
	26.461	0	155	12
	26.475	0	151	12
	26.488	0	146	13
	26.501	4	140	13
	26.514	6	133	14
	26.527	5	126	14
	26.54	7	120	14
	26.553	10	117	13
	26.566	8	113	13
	26.58	11	107	13
	26.593	15	97	13
	26.606	17	87	13
	26.619	21	77	13
	26.632	18	71	13
	26.645	19	70	13
	26.658	18	72	13
	26.672	18	76	13
	26.685	17	78	13
	26.698	18	78	13
	26.711	19	76	13
	26.724	19	74	13
	26.737	22	72	13
	26.75	22	72	13
	26.763	22	73	13
	26.777	24	74	12
	26.79	25	78	12
	26.803	17	83	12
	26.816	27	88	12
	26.829	37	92	12
	26.842	43	100	12
	26.855	45	107	13
	26.868	53	114	13
	26.882	40	123	14
	26.895	33	130	14
	26.908	28	134	13
	26.921	29	145	12
	26.934	28	160	12
	26.947	36	180	13
	26.96	49	202	13
	26.974	54	229	14
	26.987	50	252	15
	27	49	266	17
	27.013	37	278	16
	27.026	23	294	16
	27.039	14	310	18
	27.052	8	328	18
	27.065	8	350	18
	27.079	5	375	19
	27.092	6	397	21
	27.105	4	422	21
	27.118	7	454	22
	27.131	12	482	23
	27.144	13	501	24
	27.157	18	504	24
	27.17	26	489	25
	27.184	26	465	25
	27.197	23	442	25
	27.21	21	423	26
	27.223	29	411	28
	27.236	29	406	28
	27.249	33	404	29
	27.262	56	402	30
	27.276	73	399	32
	27.289	85	397	33
	27.302	97	402	35
	27.315	121	408	36
	27.328	143	422	39
	27.341	151	440	40
	27.354	175	458	42
	27.367	204	471	45
	27.381	217	484	47
	27.394	230	492	49
	27.407	258	494	53
	27.42	293	492	56
	27.433	316	491	58
	27.446	359	484	61
	27.459	377	490	64
	27.472	364	488	67
	27.486	346	469	70
	27.499	354	419	73
	27.512	345	364	77
	27.525	311	310	82
	27.538	277	258	87
	27.551	265	217	93
	27.564	222	198	97
	27.578	185	189	104
	27.591	140	187	109
	27.604	111	190	117
	27.617	85	192	123
	27.63	67	189	132
	27.643	59	185	142
	27.656	65	184	154
	27.669	80	183	163
	27.683	76	182	176
	27.696	72	183	185
	27.709	81	183	193
	27.722	77	181	204
	27.735	63	172	221
	27.748	67	183	238
	27.761	85	186	256
	27.774	97	189	275
	27.788	105	191	298
	27.801	130	194	315
	27.814	147	191	338
	27.827	149	190	361
	27.84	142	195	387
	27.853	143	203	420
	27.866	147	213	423
	27.88	147	225	412
	27.893	166	237	422
	27.906	173	252	455
	27.919	181	268	438
	27.932	189	287	406
	27.945	186	307	384
	27.958	162	324	353
	27.971	160	331	285
	27.985	159	328	233
	27.998	153	318	204
	28.011	161	301	181
	28.024	189	280	168
	28.037	202	264	172
	28.05	198	256	182
	28.063	191	251	185
	28.076	186	255	183
	28.09	173	263	180
	28.103	152	270	177
	28.116	154	273	176
	28.129	150	276	180
	28.142	145	279	191
	28.155	151	280	205
	28.168	182	285	214
	28.182	208	299	222
	28.195	239	321	223
	28.208	258	353	222
	28.221	268	389	211
	28.234	278	424	203
	28.247	291	454	185
	28.26	308	471	187
	28.273	341	475	189
	28.287	366	466	190
	28.3	371	444	180
	28.313	372	414	165
	28.326	362	401	148
	28.339	360	395	129
	28.352	361	387	112
	28.365	385	381	101
	28.378	362	372	95
	28.392	338	363	90
	28.405	294	350	85
	28.418	281	339	81
	28.431	231	333	81
	28.444	187	325	77
	28.457	150	315	71
	28.47	127	299	69
	28.484	96	285	68
	28.497	87	265	63
	28.51	79	250	57
	28.523	70	240	52
	28.536	60	237	45
	28.549	39	239	40
	28.562	30	243	37
	28.575	22	246	34
	28.589	4	245	33
	28.602	12	236	31
	28.615	8	225	30
	28.628	10	202	28
	28.641	6	190	26
	28.654	0	180	23
	28.667	9	173	21
	28.68	3	168	19
	28.694	7	165	16
	28.707	24	163	16
	28.72	27	159	15
	28.733	25	152	15
	28.746	21	145	14
	28.759	22	137	15
	28.772	21	129	15
	28.786	20	123	15
	28.799	20	118	13
	28.812	28	112	12
	28.825	51	108	12
	28.838	61	104	12
	28.851	70	101	11
	28.864	70	97	11
	28.877	72	94	12
	28.891	60	89	13
	28.904	43	85	12
	28.917	32	81	11
	28.93	47	77	11
	28.943	46	74	11
	28.956	53	69	10
	28.969	54	67	9
	28.982	59	63	10
	28.996	48	60	9
	29.009	26	58	9
	29.022	10	56	7
	29.035	9	54	8
	29.048	1	54	7
	29.061	0	53	7
	29.074	0	53	7
	29.088	0	54	6
	29.101	2	56	7
	29.114	2	57	7
	29.127	12	59	7
	29.14	6	60	7
	29.153	8	62	7
	29.166	3	64	8
	29.179	0	66	9
	29.193	0	71	11
	29.206	5	76	13
	29.219	8	83	14
	29.232	12	89	16
	29.245	16	94	18
	29.258	21	97	21
	29.271	21	98	23
	29.284	19	99	25
	29.298	36	102	27
	29.311	22	109	30
	29.324	29	117	32
	29.337	28	124	35
	29.35	30	130	37
	29.363	31	136	39
	29.376	27	136	43
	29.389	35	134	45
	29.403	35	129	49
	29.416	33	125	52
	29.429	35	119	55
	29.442	44	114	58
	29.455	55	110	63
	29.468	53	110	63
	29.481	43	113	68
	29.495	39	115	75
	29.508	25	117	83
	29.521	26	119	88
	29.534	30	120	92
	29.547	31	112	98
	29.56	45	105	101
	29.573	46	99	107
	29.586	51	94	113
	29.6	56	88	122
	29.613	60	86	131
	29.626	70	85	137
	29.639	71	85	140
	29.652	64	85	140
	29.665	55	84	137
	29.678	49	85	132
	29.691	38	84	131
	29.705	32	84	134
	29.718	30	85	142
	29.731	32	86	150
	29.744	41	88	155
	29.757	38	91	150
	29.77	35	95	138
	29.783	46	98	118
	29.797	37	102	98
	29.81	27	105	83
	29.823	21	107	74
	29.836	20	110	73
	29.849	16	119	76
	29.862	16	122	79
	29.875	21	123	79
	29.888	25	121	79
	29.902	27	121	75
	29.915	28	117	69
	29.928	28	109	63
	29.941	28	106	60
	29.954	26	105	60
	29.967	32	105	62
	29.98	20	103	67
	29.993	20	103	73
	30.007	21	103	77
	30.02	19	102	83
	30.033	19	99	84
	30.046	19	97	86
	30.059	24	96	87
	30.072	23	94	92
	30.085	23	92	99
	30.099	21	92	106
	30.112	22	92	113
	30.125	23	92	115
	30.138	20	93	113
	30.151	23	93	107
	30.164	22	94	101
	30.177	24	94	100
	30.19	23	95	105
	30.204	26	96	116
	30.217	29	97	130
	30.23	31	99	144
	30.243	34	101	153
	30.256	37	103	154
	30.269	39	107	152
	30.282	39	109	146
	30.295	40	112	143
	30.309	41	114	136
	30.322	40	117	133
	30.335	42	119	132
	30.348	42	122	131
	30.361	43	125	130
	30.374	43	127	127
	30.387	45	131	127
	30.401	48	135	122
	30.414	49	140	119
	30.427	48	143	116
	30.44	50	150	116
	30.453	52	158	121
	30.466	53	162	122
	30.479	56	171	128
	30.492	50	180	130
	30.506	55	191	131
	30.519	63	202	129
	30.532	65	213	128
	30.545	70	227	130
	30.558	82	243	134
	30.571	107	261	140
	30.584	114	282	148
	30.597	127	300	159
	30.611	151	319	169
	30.624	169	337	182
	30.637	172	349	195
	30.65	177	358	210
	30.663	189	365	226
	30.676	216	368	246
	30.689	237	369	264
	30.703	279	372	284
	30.716	286	379	308
	30.729	301	390	334
	30.742	299	408	362
	30.755	313	422	392
	30.768	308	429	421
	30.781	234	431	440
	30.794	232	429	437
	30.808	250	417	445
	30.821	251	402	465
	30.834	234	385	499
	30.847	217	366	510
	30.86	235	353	517
	30.873	220	343	500
	30.886	202	338	451
	30.899	174	334	382
	30.913	165	331	337
	30.926	150	328	321
	30.939	106	318	296
	30.952	72	304	250
	30.965	46	288	213
	30.978	46	272	182
	30.991	29	258	144
	31.005	17	242	102
	31.018	33	237	73
	31.031	38	238	62
	31.044	33	243	53
	31.057	12	253	41
	31.07	3	267	39
	31.083	19	282	41
	31.096	13	295	39
	31.11	14	303	37
	31.123	27	310	34
	31.136	48	316	33
	31.149	53	321	25
	31.162	28	327	6
	31.175	15	343	2
	31.188	4	350	1
	31.201	3	358	0
	31.215	0	365	0
[truncated: 4,477 more rows]
[truncated: 24 more columns]

## Sheet: Figure 2i-1
Figure 2i
	ZAF(Ser)
	R (Å)	k (Å-1)
	0	0.05	0.1	0.15	0.2	0.25	0.3	0.35	0.4	0.45	0.5	0.55	0.6	0.65	0.7	0.75	0.8	0.85	0.9	0.95	1	1.05	1.1	1.15	1.2	1.25	1.3	1.35	1.4	1.45	1.5	1.55	1.6	1.65	1.7	1.75	1.8	1.85	1.9	1.95	2	2.05	2.1	2.15	2.2	2.25	2.3	2.35	2.4
	0.05	0.01444	0.01444	0.01444	0.01444	0.01444	0.01444	0.01444	0.01444	0.01445	0.01445	0.01445	0.01445	0.01445	0.01445	0.01445	0.01445	0.01445	0.01445	0.01445	0.01445	0.01446	0.01446	0.01446	0.01446	0.01446	0.01446	0.01446	0.01446	0.01446	0.01446	0.01446	0.01446	0.01447	0.01447	0.01447	0.01447	0.01447	0.01447	0.01447	0.01447	0.01447	0.01447	0.01447	0.01447	0.01448	0.01448	0.01448	0.01448
	0.1	0.01887	0.01888	0.01888	0.01889	0.01889	0.0189	0.0189	0.01891	0.01891	0.01892	0.01892	0.01893	0.01893	0.01893	0.01894	0.01894	0.01895	0.01895	0.01896	0.01896	0.01897	0.01897	0.01898	0.01898	0.01898	0.01899	0.01899	0.019	0.019	0.01901	0.01901	0.01902	0.01902	0.01902	0.01903	0.01903	0.01904	0.01904	0.01905	0.01905	0.01905	0.01906	0.01906	0.01907	0.01907	0.01907	0.01908	0.01908
	0.15	0.01985	0.01986	0.01987	0.01988	0.0199	0.01991	0.01992	0.01993	0.01994	0.01996	0.01997	0.01998	0.01999	0.02	0.02002	0.02003	0.02004	0.02005	0.02006	0.02008	0.02009	0.0201	0.02011	0.02012	0.02013	0.02014	0.02016	0.02017	0.02018	0.02019	0.0202	0.02021	0.02022	0.02023	0.02025	0.02026	0.02027	0.02028	0.02029	0.0203	0.02031	0.02032	0.02033	0.02034	0.02035	0.02036	0.02038	0.02039
	0.2	0.01977	0.0198	0.01982	0.01984	0.01987	0.01989	0.01991	0.01994	0.01996	0.01998	0.02	0.02003	0.02005	0.02007	0.0201	0.02012	0.02014	0.02016	0.02018	0.02021	0.02023	0.02025	0.02027	0.0203	0.02032	0.02034	0.02036	0.02038	0.0204	0.02043	0.02045	0.02047	0.02049	0.02051	0.02053	0.02055	0.02058	0.0206	0.02062	0.02064	0.02066	0.02068	0.0207	0.02072	0.02074	0.02076	0.02078	0.02081
	0.25	0.02132	0.02136	0.0214	0.02143	0.02147	0.0215	0.02154	0.02158	0.02161	0.02165	0.02169	0.02172	0.02176	0.02179	0.02183	0.02186	0.0219	0.02193	0.02197	0.022	0.02204	0.02208	0.02211	0.02215	0.02218	0.02221	0.02225	0.02228	0.02232	0.02235	0.02239	0.02242	0.02246	0.02249	0.02252	0.02256	0.02259	0.02262	0.02266	0.02269	0.02272	0.02276	0.02279	0.02282	0.02286	0.02289	0.02292	0.02296
	0.3	0.02253	0.02258	0.02263	0.02268	0.02274	0.02279	0.02284	0.02289	0.02294	0.02299	0.02304	0.02309	0.02314	0.02319	0.02324	0.02329	0.02334	0.02339	0.02344	0.02349	0.02354	0.02359	0.02364	0.02369	0.02374	0.02379	0.02384	0.02389	0.02394	0.02398	0.02403	0.02408	0.02413	0.02418	0.02423	0.02427	0.02432	0.02437	0.02442	0.02447	0.02451	0.02456	0.02461	0.02465	0.0247	0.02475	0.0248	0.02484
	0.35	0.02019	0.02026	0.02032	0.02039	0.02046	0.02052	0.02059	0.02065	0.02072	0.02079	0.02085	0.02092	0.02099	0.02105	0.02112	0.02118	0.02125	0.02132	0.02138	0.02145	0.02151	0.02158	0.02164	0.02171	0.02178	0.02184	0.02191	0.02197	0.02204	0.0221	0.02217	0.02223	0.0223	0.02236	0.02243	0.02249	0.02256	0.02262	0.02269	0.02275	0.02281	0.02288	0.02294	0.02301	0.02307	0.02313	0.0232	0.02326
	0.4	0.01619	0.01627	0.01636	0.01644	0.01652	0.01661	0.01669	0.01677	0.01686	0.01694	0.01702	0.01711	0.01719	0.01728	0.01736	0.01745	0.01753	0.01761	0.0177	0.01778	0.01787	0.01795	0.01804	0.01812	0.01821	0.01829	0.01838	0.01846	0.01855	0.01863	0.01872	0.0188	0.01889	0.01897	0.01906	0.01914	0.01923	0.01931	0.0194	0.01948	0.01957	0.01965	0.01974	0.01982	0.01991	0.02	0.02008	0.02017
	0.45	0.01644	0.01654	0.01663	0.01673	0.01683	0.01692	0.01702	0.01712	0.01721	0.01731	0.01741	0.0175	0.0176	0.0177	0.0178	0.01789	0.01799	0.01809	0.01819	0.01829	0.01839	0.01849	0.01859	0.01869	0.01879	0.01888	0.01898	0.01908	0.01918	0.01928	0.01939	0.01949	0.01959	0.01969	0.01979	0.01989	0.01999	0.02009	0.02019	0.02029	0.02039	0.0205	0.0206	0.0207	0.0208	0.0209	0.021	0.02111
	0.5	0.01771	0.01782	0.01792	0.01803	0.01814	0.01824	0.01835	0.01846	0.01857	0.01868	0.01879	0.0189	0.01901	0.01912	0.01923	0.01934	0.01945	0.01956	0.01967	0.01979	0.0199	0.02001	0.02012	0.02024	0.02035	0.02046	0.02058	0.02069	0.02081	0.02092	0.02103	0.02115	0.02127	0.02138	0.0215	0.02161	0.02173	0.02185	0.02196	0.02208	0.0222	0.02231	0.02243	0.02255	0.02267	0.02279	0.0229	0.02302
	0.55	0.01346	0.01358	0.01371	0.01384	0.01397	0.0141	0.01424	0.01437	0.0145	0.01463	0.01477	0.01491	0.01504	0.01518	0.01532	0.01545	0.01559	0.01573	0.01587	0.01601	0.01616	0.0163	0.01644	0.01659	0.01673	0.01688	0.01702	0.01717	0.01732	0.01746	0.01761	0.01776	0.01791	0.01806	0.01821	0.01836	0.01851	0.01867	0.01882	0.01897	0.01913	0.01928	0.01944	0.01959	0.01975	0.01991	0.02007	0.02022
	0.6	0.0133	0.01347	0.01363	0.0138	0.01397	0.01414	0.01431	0.01449	0.01466	0.01484	0.01501	0.01519	0.01537	0.01555	0.01573	0.01591	0.0161	0.01628	0.01647	0.01666	0.01684	0.01703	0.01722	0.01742	0.01761	0.0178	0.018	0.01819	0.01839	0.01859	0.01879	0.01899	0.01919	0.01939	0.01959	0.0198	0.02	0.02021	0.02041	0.02062	0.02083	0.02104	0.02125	0.02146	0.02167	0.02188	0.0221	0.02231
	0.65	0.02985	0.03004	0.03024	0.03044	0.03064	0.03085	0.03105	0.03125	0.03146	0.03167	0.03187	0.03208	0.03229	0.0325	0.03271	0.03292	0.03314	0.03335	0.03356	0.03378	0.034	0.03421	0.03443	0.03465	0.03487	0.03509	0.03531	0.03554	0.03576	0.03598	0.03621	0.03643	0.03666	0.03689	0.03712	0.03734	0.03757	0.0378	0.03803	0.03827	0.0385	0.03873	0.03896	0.0392	0.03943	0.03967	0.0399	0.04014
	0.7	0.04727	0.04752	0.04777	0.04802	0.04827	0.04852	0.04877	0.04902	0.04927	0.04952	0.04977	0.05002	0.05027	0.05052	0.05077	0.05102	0.05127	0.05152	0.05177	0.05202	0.05227	0.05252	0.05277	0.05302	0.05327	0.05352	0.05377	0.05403	0.05428	0.05453	0.05478	0.05503	0.05528	0.05552	0.05577	0.05602	0.05627	0.05652	0.05677	0.05702	0.05727	0.05751	0.05776	0.05801	0.05826	0.0585	0.05875	0.059
	0.75	0.05878	0.059	0.05921	0.05943	0.05964	0.05985	0.06005	0.06026	0.06047	0.06067	0.06087	0.06107	0.06127	0.06147	0.06166	0.06186	0.06205	0.06224	0.06243	0.06261	0.0628	0.06298	0.06316	0.06334	0.06352	0.0637	0.06387	0.06405	0.06422	0.06439	0.06456	0.06472	0.06489	0.06505	0.06521	0.06537	0.06553	0.06569	0.06584	0.066	0.06615	0.0663	0.06645	0.06659	0.06674	0.06688	0.06702	0.06716
	0.8	0.06953	0.06962	0.0697	0.06978	0.06985	0.06992	0.06998	0.07003	0.07008	0.07012	0.07016	0.07019	0.07022	0.07024	0.07025	0.07026	0.07026	0.07026	0.07025	0.07023	0.07021	0.07018	0.07014	0.0701	0.07006	0.07	0.06994	0.06988	0.0698	0.06973	0.06964	0.06955	0.06945	0.06935	0.06924	0.06913	0.06901	0.06888	0.06874	0.0686	0.06846	0.06831	0.06815	0.06798	0.06781	0.06764	0.06745	0.06727
	0.85	0.09715	0.09728	0.09739	0.0975	0.0976	0.09768	0.09776	0.09783	0.09788	0.09793	0.09797	0.09799	0.09801	0.09802	0.09801	0.098	0.09797	0.09794	0.09789	0.09784	0.09777	0.09769	0.0976	0.0975	0.09739	0.09727	0.09714	0.09699	0.09684	0.09667	0.0965	0.09631	0.09611	0.0959	0.09568	0.09545	0.09521	0.09495	0.09469	0.09441	0.09412	0.09383	0.09352	0.0932	0.09287	0.09252	0.09217	0.0918
	0.9	0.15121	0.15174	0.15226	0.15277	0.15327	0.15375	0.15423	0.1547	0.15515	0.1556	0.15603	0.15646	0.15687	0.15727	0.15765	0.15803	0.1584	0.15875	0.15909	0.15942	0.15974	0.16005	0.16034	0.16063	0.1609	0.16116	0.16141	0.16164	0.16187	0.16208	0.16228	0.16246	0.16264	0.1628	0.16295	0.16309	0.16322	0.16334	0.16344	0.16353	0.16361	0.16368	0.16374	0.16378	0.16382	0.16384	0.16385	0.16385
	0.95	0.2255	0.22672	0.22792	0.22912	0.23031	0.23149	0.23265	0.2338	0.23494	0.23607	0.23719	0.2383	0.23939	0.24047	0.24154	0.2426	0.24364	0.24467	0.24568	0.24669	0.24767	0.24865	0.24961	0.25056	0.25149	0.25241	0.25332	0.25421	0.25509	0.25595	0.2568	0.25763	0.25845	0.25925	0.26004	0.26081	0.26157	0.26231	0.26304	0.26375	0.26444	0.26513	0.26579	0.26644	0.26708	0.2677	0.2683	0.26889
	1	0.31076	0.31285	0.31492	0.31699	0.31905	0.32109	0.32312	0.32514	0.32714	0.32913	0.33111	0.33307	0.33502	0.33695	0.33886	0.34077	0.34265	0.34452	0.34637	0.34821	0.35003	0.35183	0.35361	0.35538	0.35713	0.35885	0.36056	0.36225	0.36393	0.36558	0.36721	0.36882	0.37041	0.37198	0.37353	0.37506	0.37656	0.37805	0.37951	0.38095	0.38237	0.38376	0.38514	0.38649	0.38781	0.38912	0.3904	0.39165
	1.05	0.39949	0.40256	0.40561	0.40865	0.41168	0.41469	0.41769	0.42067	0.42364	0.42659	0.42952	0.43243	0.43533	0.4382	0.44106	0.44389	0.44671	0.4495	0.45227	0.45502	0.45775	0.46045	0.46313	0.46578	0.46841	0.47101	0.47359	0.47614	0.47866	0.48116	0.48362	0.48606	0.48847	0.49085	0.4932	0.49552	0.4978	0.50006	0.50228	0.50447	0.50663	0.50875	0.51084	0.5129	0.51492	0.51691	0.51886	0.52078
	1.1	0.48685	0.49096	0.49505	0.49913	0.50319	0.50723	0.51126	0.51526	0.51924	0.5232	0.52714	0.53105	0.53494	0.53881	0.54264	0.54645	0.55024	0.55399	0.55771	0.56141	0.56507	0.5687	0.57229	0.57585	0.57938	0.58287	0.58632	0.58974	0.59312	0.59645	0.59975	0.60301	0.60622	0.60939	0.61252	0.61561	0.61865	0.62164	0.62459	0.62749	0.63034	0.63315	0.63591	0.63861	0.64127	0.64387	0.64642	0.64892
	1.15	0.57052	0.57573	0.58093	0.58611	0.59127	0.5964	0.60151	0.6066	0.61166	0.61669	0.62169	0.62666	0.6316	0.63651	0.64138	0.64621	0.65101	0.65577	0.66049	0.66517	0.6698	0.67439	0.67894	0.68343	0.68788	0.69228	0.69663	0.70093	0.70518	0.70937	0.7135	0.71758	0.7216	0.72556	0.72946	0.73329	0.73707	0.74078	0.74442	0.748	0.75151	0.75495	0.75833	0.76163	0.76486	0.76802	0.7711	0.77411
	1.2	0.64934	0.65577	0.66219	0.66858	0.67495	0.68129	0.6876	0.69388	0.70014	0.70636	0.71254	0.71869	0.72479	0.73086	0.73688	0.74286	0.74879	0.75467	0.76051	0.76628	0.77201	0.77768	0.78329	0.78883	0.79432	0.79974	0.8051	0.81039	0.81561	0.82076	0.82583	0.83083	0.83575	0.8406	0.84536	0.85004	0.85464	0.85915	0.86357	0.8679	0.87215	0.8763	0.88036	0.88432	0.88818	0.89195	0.89562	0.89918
	1.25	0.72133	0.72912	0.73689	0.74465	0.75238	0.76009	0.76776	0.77541	0.78303	0.79061	0.79816	0.80566	0.81312	0.82054	0.82791	0.83523	0.84249	0.8497	0.85686	0.86395	0.87098	0.87794	0.88484	0.89166	0.89841	0.90509	0.91169	0.9182	0.92464	0.93098	0.93724	0.9434	0.94948	0.95545	0.96133	0.96711	0.97278	0.97835	0.98381	0.98915	0.99439	0.99951	1.00451	1.0094	1.01416	1.01879	1.0233	1.02769
	1.3	0.78238	0.79163	0.80088	0.81011	0.81933	0.82854	0.83772	0.84688	0.85601	0.86512	0.87419	0.88322	0.89222	0.90118	0.91009	0.91895	0.92777	0.93652	0.94522	0.95386	0.96244	0.97094	0.97938	0.98774	0.99603	1.00423	1.01235	1.02039	1.02833	1.03618	1.04394	1.05159	1.05914	1.06658	1.07392	1.08114	1.08825	1.09523	1.1021	1.10884	1.11545	1.12193	1.12828	1.13449	1.14056	1.14648	1.15227	1.1579
	1.35	0.82682	0.83751	0.84822	0.85892	0.86963	0.88033	0.89103	0.90172	0.91239	0.92306	0.9337	0.94432	0.95491	0.96547	0.976	0.98649	0.99694	1.00734	1.0177	1.028	1.03825	1.04844	1.05856	1.06862	1.07861	1.08851	1.09834	1.10809	1.11775	1.12732	1.1368	1.14617	1.15545	1.16461	1.17367	1.18262	1.19144	1.20015	1.20873	1.21718	1.2255	1.23368	1.24173	1.24962	1.25738	1.26498	1.27243	1.27972
	1.4	0.84939	0.86131	0.87326	0.88524	0.89723	0.90924	0.92127	0.9333	0.94535	0.95739	0.96943	0.98147	0.99351	1.00552	1.01753	1.02951	1.04147	1.05339	1.06529	1.07715	1.08897	1.10074	1.11247	1.12414	1.13575	1.1473	1.15879	1.1702	1.18154	1.19281	1.20398	1.21507	1.22607	1.23697	1.24778	1.25847	1.26906	1.27954	1.28989	1.30013	1.31024	1.32022	1.33006	1.33977	1.34934	1.35875	1.36802	1.37714
	1.45	0.84728	0.86004	0.87285	0.8857	0.89859	0.91152	0.92449	0.93748	0.9505	0.96354	0.9766	0.98967	1.00276	1.01585	1.02895	1.04204	1.05513	1.06821	1.08127	1.09432	1.10734	1.12034	1.1333	1.14623	1.15912	1.17197	1.18476	1.19751	1.21019	1.22281	1.23537	1.24785	1.26026	1.27259	1.28483	1.29698	1.30904	1.321	1.33285	1.3446	1.35624	1.36776	1.37916	1.39043	1.40158	1.41259	1.42346	1.43419
	1.5	0.82118	0.83428	0.84743	0.86065	0.87393	0.88725	0.90063	0.91405	0.92751	0.94101	0.95455	0.96811	0.9817	0.99531	1.00895	1.02259	1.03625	1.04991	1.06357	1.07724	1.09089	1.10453	1.11816	1.13177	1.14535	1.15891	1.17243	1.18591	1.19935	1.21275	1.22609	1.23938	1.2526	1.26577	1.27886	1.29188	1.30481	1.31767	1.33044	1.34312	1.3557	1.36817	1.38055	1.39281	1.40496	1.41699	1.42889	1.44067
	1.55	0.77501	0.78792	0.8009	0.81395	0.82707	0.84024	0.85347	0.86675	0.88009	0.89346	0.90688	0.92034	0.93383	0.94735	0.9609	0.97447	0.98806	1.00167	1.01528	1.0289	1.04252	1.05614	1.06975	1.08335	1.09694	1.11051	1.12405	1.13756	1.15104	1.16449	1.17789	1.19124	1.20455	1.2178	1.23099	1.24411	1.25717	1.27016	1.28307	1.2959	1.30864	1.32129	1.33385	1.34631	1.35867	1.37092	1.38306	1.39509
	1.6	0.71473	0.72702	0.73937	0.75179	0.76427	0.77681	0.78941	0.80205	0.81475	0.82748	0.84026	0.85308	0.86592	0.8788	0.8917	0.90462	0.91756	0.93051	0.94347	0.95644	0.96941	0.98237	0.99532	1.00827	1.02119	1.0341	1.04698	1.05984	1.07266	1.08544	1.09818	1.11088	1.12353	1.13612	1.14865	1.16113	1.17353	1.18587	1.19813	1.21031	1.22241	1.23442	1.24634	1.25817	1.2699	1.28153	1.29305	1.30446
	1.65	0.64689	0.65823	0.66964	0.6811	0.69261	0.70418	0.71578	0.72743	0.73912	0.75084	0.76259	0.77436	0.78616	0.79798	0.80981	0.82166	0.83351	0.84536	0.85721	0.86905	0.88088	0.8927	0.90451	0.91629	0.92804	0.93976	0.95145	0.9631	0.9747	0.98626	0.99776	1.00922	1.02061	1.03194	1.0432	1.05439	1.0655	1.07654	1.0875	1.09836	1.10914	1.11983	1.13042	1.1409	1.15129	1.16157	1.17174	1.18179
	1.7	0.5773	0.58755	0.59784	0.60817	0.61854	0.62894	0.63938	0.64984	0.66032	0.67082	0.68133	0.69185	0.70238	0.71291	0.72344	0.73396	0.74447	0.75497	0.76544	0.7759	0.78632	0.79671	0.80707	0.81739	0.82766	0.83788	0.84805	0.85816	0.86821	0.87819	0.88811	0.89795	0.90771	0.9174	0.92699	0.9365	0.94592	0.95524	0.96446	0.97358	0.9826	0.9915	1.00029	1.00897	1.01753	1.02597	1.03428	1.04247
	1.75	0.51038	0.5195	0.52865	0.53783	0.54702	0.55624	0.56546	0.5747	0.58394	0.59318	0.60241	0.61163	0.62084	0.63004	0.63921	0.64835	0.65746	0.66654	0.67558	0.68457	0.69351	0.70239	0.71122	0.71999	0.72869	0.73731	0.74586	0.75433	0.76272	0.77101	0.77922	0.78732	0.79533	0.80323	0.81102	0.81871	0.82627	0.83372	0.84104	0.84824	0.85532	0.86226	0.86906	0.87573	0.88226	0.88865	0.89489	0.90099
	1.8	0.44886	0.45694	0.46503	0.47314	0.48125	0.48936	0.49746	0.50556	0.51364	0.52171	0.52975	0.53777	0.54575	0.5537	0.56161	0.56946	0.57727	0.58502	0.59271	0.60033	0.60788	0.61535	0.62274	0.63005	0.63727	0.64439	0.65141	0.65833	0.66514	0.67183	0.67841	0.68487	0.6912	0.6974	0.70347	0.7094	0.71519	0.72083	0.72633	0.73168	0.73688	0.74192	0.7468	0.75151	0.75607	0.76046	0.76468	0.76873
	1.85	0.39403	0.40121	0.4084	0.41558	0.42276	0.42992	0.43707	0.44419	0.45129	0.45836	0.46538	0.47237	0.47931	0.48619	0.49302	0.49979	0.50648	0.5131	0.51964	0.5261	0.53246	0.53874	0.54491	0.55097	0.55692	0.56276	0.56848	0.57407	0.57953	0.58485	0.59004	0.59508	0.59997	0.60471	0.6093	0.61372	0.61798	0.62206	0.62598	0.62973	0.63329	0.63668	0.63988	0.64289	0.64572	0.64836	0.65081	0.65306
	1.9	0.34605	0.35251	0.35896	0.3654	0.37183	0.37824	0.38462	0.39098	0.39729	0.40357	0.4098	0.41598	0.4221	0.42815	0.43414	0.44005	0.44588	0.45163	0.45728	0.46283	0.46828	0.47362	0.47885	0.48396	0.48894	0.49378	0.49849	0.50306	0.50748	0.51175	0.51586	0.51981	0.52359	0.5272	0.53064	0.53389	0.53696	0.53984	0.54253	0.54502	0.54731	0.54941	0.5513	0.55298	0.55445	0.55571	0.55676	0.55759
	1.95	0.30439	0.31029	0.31618	0.32206	0.32793	0.33377	0.33959	0.34537	0.35112	0.35682	0.36247	0.36806	0.3736	0.37906	0.38445	0.38977	0.39499	0.40012	0.40516	0.41009	0.41491	0.41961	0.42419	0.42864	0.43296	0.43713	0.44116	0.44504	0.44875	0.45231	0.45569	0.4589	0.46193	0.46478	0.46744	0.4699	0.47217	0.47423	0.47609	0.47774	0.47917	0.48038	0.48138	0.48215	0.4827	0.48302	0.48311	0.48297
	2	0.26813	0.27362	0.27911	0.28459	0.29006	0.29551	0.30093	0.30633	0.31169	0.31701	0.32228	0.3275	0.33266	0.33776	0.34278	0.34772	0.35258	0.35735	0.36202	0.36659	0.37104	0.37538	0.37959	0.38368	0.38762	0.39143	0.39508	0.39858	0.40192	0.40509	0.40808	0.4109	0.41353	0.41598	0.41822	0.42027	0.42211	0.42375	0.42517	0.42637	0.42735	0.4281	0.42862	0.42891	0.42897	0.42879	0.42837	0.42771
	2.05	0.23629	0.24148	0.24669	0.2519	0.2571	0.26229	0.26747	0.27263	0.27776	0.28286	0.28792	0.29294	0.2979	0.30281	0.30766	0.31243	0.31712	0.32173	0.32625	0.33067	0.33499	0.3392	0.34329	0.34725	0.35108	0.35477	0.35832	0.36172	0.36495	0.36803	0.37093	0.37366	0.3762	0.37856	0.38072	0.38268	0.38444	0.38599	0.38732	0.38844	0.38933	0.38999	0.39043	0.39063	0.39059	0.39031	0.38979	0.38903
	2.1	0.20795	0.21294	0.21796	0.22299	0.22802	0.23307	0.23811	0.24314	0.24816	0.25316	0.25813	0.26307	0.26798	0.27284	0.27765	0.2824	0.28708	0.2917	0.29623	0.30068	0.30504	0.3093	0.31345	0.31749	0.32141	0.32519	0.32885	0.33236	0.33572	0.33893	0.34198	0.34486	0.34756	0.35008	0.35242	0.35456	0.35651	0.35825	0.35979	0.36111	0.36221	0.36309	0.36375	0.36417	0.36436	0.36432	0.36404	0.36352
	2.15	0.18243	0.18728	0.19216	0.19708	0.20202	0.20697	0.21195	0.21693	0.22191	0.2269	0.23187	0.23683	0.24177	0.24668	0.25155	0.25639	0.26118	0.26591	0.27058	0.27518	0.2797	0.28415	0.2885	0.29275	0.29689	0.30093	0.30484	0.30863	0.31228	0.31579	0.31915	0.32236	0.3254	0.32828	0.33098	0.3335	0.33584	0.33798	0.33992	0.34167	0.3432	0.34452	0.34562	0.34651	0.34717	0.3476	0.3478	0.34777
	2.2	0.15929	0.16403	0.16882	0.17366	0.17854	0.18346	0.18841	0.19339	0.19838	0.2034	0.20843	0.21346	0.21849	0.22351	0.22851	0.2335	0.23845	0.24337	0.24825	0.25308	0.25785	0.26255	0.26719	0.27174	0.27621	0.28058	0.28486	0.28902	0.29306	0.29698	0.30077	0.30442	0.30793	0.31128	0.31448	0.3175	0.32036	0.32303	0.32553	0.32783	0.32994	0.33184	0.33354	0.33504	0.33632	0.33738	0.33823	0.33885
	2.25	0.13837	0.14302	0.14773	0.15252	0.15736	0.16225	0.1672	0.1722	0.17724	0.18231	0.18741	0.19254	0.19768	0.20284	0.20801	0.21317	0.21833	0.22347	0.22859	0.23368	0.23874	0.24375	0.24871	0.25361	0.25845	0.26321	0.26789	0.27248	0.27698	0.28137	0.28564	0.2898	0.29383	0.29772	0.30147	0.30507	0.30852	0.3118	0.31492	0.31786	0.32062	0.3232	0.32558	0.32777	0.32975	0.33153	0.33311	0.33447
	2.3	0.11974	0.1243	0.12895	0.13369	0.13849	0.14338	0.14833	0.15335	0.15842	0.16356	0.16874	0.17397	0.17923	0.18453	0.18986	0.19521	0.20057	0.20594	0.2113	0.21666	0.22201	0.22733	0.23263	0.23789	0.2431	0.24826	0.25336	0.25839	0.26334	0.26821	0.27299	0.27766	0.28223	0.28669	0.29101	0.29521	0.29927	0.30319	0.30695	0.31056	0.314	0.31727	0.32036	0.32327	0.32599	0.32852	0.33086	0.33299
	2.35	0.10367	0.10815	0.11274	0.11741	0.12218	0.12704	0.13199	0.13702	0.14213	0.14731	0.15255	0.15787	0.16324	0.16866	0.17413	0.17964	0.18518	0.19075	0.19635	0.20195	0.20757	0.21318	0.21879	0.22437	0.22994	0.23547	0.24097	0.24642	0.25181	0.25714	0.26239	0.26757	0.27266	0.27765	0.28253	0.28731	0.29197	0.29649	0.30089	0.30514	0.30924	0.31319	0.31698	0.3206	0.32404	0.32731	0.33039	0.33328
	2.4	0.09055	0.09494	0.09944	0.10405	0.10876	0.11358	0.1185	0.12351	0.12862	0.13382	0.1391	0.14446	0.1499	0.15541	0.16099	0.16662	0.17231	0.17804	0.18382	0.18963	0.19547	0.20132	0.20719	0.21306	0.21894	0.2248	0.23064	0.23645	0.24223	0.24797	0.25365	0.25928	0.26483	0.27031	0.27571	0.28101	0.28621	0.2913	0.29628	0.30113	0.30585	0.31042	0.31485	0.31913	0.32325	0.3272	0.33098	0.33459
	2.45	0.08071	0.08498	0.08937	0.09387	0.0985	0.10324	0.1081	0.11306	0.11813	0.1233	0.12858	0.13395	0.13941	0.14496	0.15058	0.15629	0.16207	0.16791	0.17381	0.17976	0.18576	0.1918	0.19787	0.20396	0.21007	0.21619	0.22231	0.22843	0.23453	0.2406	0.24665	0.25265	0.25861	0.2645	0.27033	0.27609	0.28176	0.28735	0.29283	0.2982	0.30346	0.30859	0.3136	0.31846	0.32318	0.32775	0.33215	0.33639
	2.5	0.07421	0.07833	0.08257	0.08694	0.09144	0.09606	0.10081	0.10568	0.11066	0.11577	0.12098	0.1263	0.13173	0.13726	0.14289	0.1486	0.15441	0.16029	0.16625	0.17229	0.17838	0.18453	0.19073	0.19697	0.20325	0.20956	0.21588	0.22222	0.22856	0.2349	0.24122	0.24752	0.2538	0.26003	0.26621	0.27234	0.2784	0.28439	0.29029	0.2961	0.30182	0.30742	0.31291	0.31827	0.3235	0.32859	0.33353	0.33832
	2.55	0.0707	0.07463	0.0787	0.0829	0.08724	0.0917	0.09631	0.10104	0.1059	0.11088	0.11599	0.12122	0.12657	0.13203	0.1376	0.14327	0.14905	0.15492	0.16088	0.16692	0.17305	0.17925	0.18551	0.19183	0.19821	0.20462	0.21108	0.21757	0.22407	0.23059	0.23711	0.24363	0.25014	0.25662	0.26308	0.26949	0.27585	0.28216	0.2884	0.29456	0.30064	0.30662	0.3125	0.31827	0.32392	0.32944	0.33482	0.34006
	2.6	0.06936	0.0731	0.07699	0.08101	0.08517	0.08947	0.09391	0.09848	0.10319	0.10803	0.11301	0.11811	0.12334	0.12869	0.13416	0.13975	0.14545	0.15126	0.15718	0.16318	0.16929	0.17547	0.18174	0.18808	0.19449	0.20096	0.20748	0.21405	0.22065	0.22728	0.23394	0.2406	0.24727	0.25393	0.26057	0.26719	0.27378	0.28032	0.28682	0.29325	0.2996	0.30588	0.31207	0.31816	0.32414	0.33	0.33574	0.34134
	2.65	0.06923	0.0728	0.07652	0.08037	0.08437	0.0885	0.09277	0.09719	0.10174	0.10643	0.11126	0.11622	0.12131	0.12654	0.13189	0.13736	0.14296	0.14868	0.1545	0.16044	0.16648	0.17262	0.17885	0.18516	0.19156	0.19802	0.20456	0.21115	0.2178	0.22448	0.2312	0.23795	0.24472	0.25149	0.25826	0.26502	0.27177	0.27848	0.28516	0.29178	0.29835	0.30485	0.31128	0.31761	0.32385	0.32998	0.336	0.34189
	2.7	0.06942	0.07285	0.07642	0.08013	0.08397	0.08795	0.09208	0.09634	0.10074	0.10528	0.10996	0.11477	0.11973	0.12482	0.13004	0.13539	0.14086	0.14646	0.15219	0.15802	0.16397	0.17003	0.17619	0.18244	0.18879	0.19522	0.20173	0.20831	0.21495	0.22165	0.22839	0.23518	0.24199	0.24883	0.25568	0.26253	0.26938	0.27621	0.28301	0.28978	0.29651	0.30317	0.30978	0.3163	0.32274	0.32908	0.33532	0.34143
	2.75	0.06929	0.0726	0.07604	0.07962	0.08333	0.08717	0.09115	0.09527	0.09953	0.10392	0.10846	0.11313	0.11794	0.12288	0.12797	0.13318	0.13853	0.144	0.1496	0.15533	0.16117	0.16712	0.17319	0.17936	0.18563	0.19199	0.19845	0.20498	0.21159	0.21826	0.225	0.23178	0.23861	0.24547	0.25236	0.25927	0.26618	0.27309	0.27998	0.28685	0.29369	0.30048	0.30722	0.3139	0.3205	0.32701	0.33342	0.33973
	2.8	0.06844	0.07164	0.07496	0.07841	0.08198	0.08569	0.08954	0.09351	0.09763	0.10188	0.10627	0.11079	0.11545	0.12025	0.12519	0.13026	0.13546	0.1408	0.14626	0.15185	0.15757	0.16341	0.16936	0.17542	0.1816	0.18787	0.19425	0.20071	0.20726	0.21388	0.22058	0.22734	0.23415	0.24101	0.24791	0.25484	0.26178	0.26874	0.2757	0.28264	0.28957	0.29646	0.30331	0.31011	0.31684	0.3235	0.33007	0.33654
	2.85	0.06669	0.06976	0.07295	0.07627	0.07971	0.08327	0.08697	0.0908	0.09476	0.09885	0.10308	0.10745	0.11195	0.11659	0.12136	0.12627	0.13132	0.1365	0.14181	0.14726	0.15283	0.15852	0.16434	0.17028	0.17634	0.1825	0.18877	0.19514	0.20161	0.20816	0.21479	0.2215	0.22828	0.23511	0.242	0.24893	0.25589	0.26287	0.26987	0.27687	0.28386	0.29084	0.29778	0.30469	0.31154	0.31834	0.32505	0.33168
	2.9	0.06398	0.06692	0.06996	0.07313	0.07641	0.07982	0.08335	0.08701	0.0908	0.09472	0.09877	0.10296	0.10728	0.11173	0.11633	0.12106	0.12592	0.13092	0.13606	0.14133	0.14673	0.15227	0.15793	0.16372	0.16963	0.17565	0.1818	0.18805	0.1944	0.20086	0.20741	0.21405	0.22076	0.22755	0.2344	0.24131	0.24827	0.25526	0.26228	0.26932	0.27637	0.28342	0.29045	0.29746	0.30443	0.31135	0.31821	0.325
	2.95	0.0604	0.06317	0.06605	0.06903	0.07214	0.07536	0.0787	0.08216	0.08575	0.08947	0.09332	0.09729	0.10141	0.10565	0.11003	0.11455	0.11921	0.124	0.12893	0.134	0.13921	0.14455	0.15002	0.15563	0.16137	0.16723	0.17322	0.17932	0.18555	0.19188	0.19832	0.20486	0.21149	0.21821	0.225	0.23187	0.23881	0.24579	0.25283	0.2599	0.26699	0.2741	0.28121	0.28831	0.2954	0.30245	0.30946	0.31641
	3	0.05609	0.05866	0.06133	0.06412	0.06701	0.07001	0.07313	0.07636	0.07972	0.0832	0.08681	0.09055	0.09442	0.09842	0.10256	0.10683	0.11124	0.11579	0.12048	0.12532	0.13029	0.1354	0.14066	0.14605	0.15158	0.15725	0.16305	0.16898	0.17503	0.18122	0.18752	0.19393	0.20045	0.20708	0.2138	0.22061	0.2275	0.23447	0.24149	0.24858	0.2557	0.26286	0.27005	0.27725	0.28444	0.29163	0.29879	0.30591
	3.05	0.05122	0.05357	0.05601	0.05856	0.0612	0.06395	0.06682	0.06979	0.07288	0.07609	0.07943	0.08288	0.08647	0.09019	0.09405	0.09804	0.10216	0.10643	0.11085	0.1154	0.12011	0.12496	0.12995	0.13509	0.14038	0.14582	0.1514	0.15712	0.16298	0.16898	0.17511	0.18137	0.18776	0.19427	0.20089	0.20762	0.21444	0.22137	0.22837	0.23546	0.24261	0.24981	0.25706	0.26435	0.27165	0.27897	0.28628	0.29358
	3.1	0.04601	0.04811	0.05029	0.05257	0.05494	0.05741	0.05998	0.06266	0.06545	0.06835	0.07137	0.07452	0.07778	0.08118	0.08471	0.08838	0.09219	0.09614	0.10023	0.10447	0.10887	0.11341	0.11811	0.12296	0.12797	0.13314	0.13846	0.14394	0.14957	0.15536	0.16129	0.16737	0.1736	0.17996	0.18646	0.19308	0.19983	0.20669	0.21366	0.22073	0.22789	0.23513	0.24244	0.2498	0.25722	0.26466	0.27213	0.27961
	3.15	0.04068	0.0425	0.0444	0.04639	0.04845	0.05061	0.05286	0.05521	0.05767	0.06023	0.0629	0.06569	0.0686	0.07164	0.07481	0.07811	0.08156	0.08514	0.08888	0.09277	0.09681	0.10102	0.10538	0.10991	0.11461	0.11947	0.1245	0.1297	0.13508	0.14062	0.14633	0.1522	0.15824	0.16444	0.17079	0.17729	0.18394	0.19073	0.19765	0.20469	0.21185	0.21911	0.22647	0.23391	0.24142	0.249	0.25662	0.26427
	3.2	0.03544	0.03697	0.03857	0.04024	0.04198	0.04381	0.04571	0.0477	0.04979	0.05198	0.05427	0.05667	0.05919	0.06183	0.0646	0.0675	0.07054	0.07373	0.07707	0.08057	0.08423	0.08805	0.09205	0.09622	0.10057	0.1051	0.10981	0.11471	0.1198	0.12508	0.13054	0.13619	0.14202	0.14803	0.15423	0.16059	0.16713	0.17383	0.18069	0.1877	0.19485	0.20213	0.20953	0.21704	0.22466	0.23236	0.24013	0.24796
	3.25	0.0305	0.03174	0.03303	0.03437	0.03577	0.03724	0.03878	0.04039	0.04208	0.04387	0.04574	0.04773	0.04982	0.05202	0.05436	0.05682	0.05943	0.06218	0.06509	0.06816	0.0714	0.07481	0.07841	0.08219	0.08617	0.09035	0.09472	0.0993	0.10409	0.10908	0.11428	0.11969	0.12531	0.13114	0.13716	0.14339	0.14982	0.15643	0.16323	0.1702	0.17734	0.18464	0.19208	0.19967	0.20738	0.2152	0.22312	0.23112
	3.3	0.02606	0.027	0.02798	0.02899	0.03005	0.03115	0.03231	0.03352	0.0348	0.03616	0.03759	0.03912	0.04075	0.04249	0.04435	0.04634	0.04847	0.05075	0.05319	0.0558	0.05859	0.06157	0.06475	0.06813	0.07172	0.07552	0.07955	0.08381	0.08829	0.093	0.09795	0.10312	0.10854	0.11418	0.12005	0.12615	0.13247	0.139	0.14574	0.15269	0.15982	0.16715	0.17464	0.1823	0.19011	0.19805	0.20612	0.2143
	3.35	0.02228	0.02295	0.02364	0.02434	0.02505	0.0258	0.02657	0.02737	0.02823	0.02913	0.0301	0.03114	0.03227	0.0335	0.03485	0.03632	0.03793	0.0397	0.04164	0.04376	0.04608	0.0486	0.05134	0.05431	0.05751	0.06095	0.06464	0.06858	0.07278	0.07723	0.08194	0.08692	0.09215	0.09763	0.10338	0.10937	0.1156	0.12208	0.12879	0.13572	0.14287	0.15023	0.15778	0.16552	0.17343	0.1815	0.18971	0.19805
	3.4	0.0193	0.01974	0.02018	0.0206	0.02101	0.02142	0.02183	0.02224	0.02266	0.02311	0.02359	0.02411	0.0247	0.02538	0.02615	0.02704	0.02808	0.02928	0.03067	0.03226	0.03407	0.03612	0.03842	0.04099	0.04382	0.04693	0.05032	0.054	0.05796	0.0622	0.06674	0.07156	0.07666	0.08204	0.08769	0.09362	0.09981	0.10627	0.11297	0.11992	0.1271	0.1345	0.14212	0.14994	0.15795	0.16613	0.17448	0.18297
	3.45	0.01717	0.01746	0.01771	0.01793	0.01811	0.01825	0.01835	0.01842	0.01846	0.01848	0.01848	0.01848	0.0185	0.01855	0.01868	0.01889	0.01925	0.01978	0.02051	0.0215	0.02276	0.02433	0.0262	0.02841	0.03094	0.0338	0.03699	0.04049	0.04432	0.04846	0.0529	0.05765	0.0627	0.06804	0.07367	0.07958	0.08577	0.09223	0.09895	0.10593	0.11315	0.1206	0.12829	0.13618	0.14427	0.15255	0.16101	0.16961
	3.5	0.01584	0.01606	0.01623	0.01635	0.01641	0.0164	0.01633	0.01619	0.01597	0.01568	0.01531	0.01487	0.01437	0.01382	0.01323	0.01266	0.01214	0.01176	0.01159	0.01175	0.01232	0.01336	0.01488	0.01686	0.01928	0.02209	0.02526	0.02878	0.03263	0.03679	0.04126	0.04603	0.0511	0.05646	0.0621	0.06803	0.07423	0.08071	0.08744	0.09444	0.10168	0.10917	0.11688	0.12482	0.13296	0.14129	0.1498	0.15848
	3.55	0.01515	0.01538	0.01557	0.0157	0.01576	0.01575	0.01566	0.01549	0.01522	0.01486	0.01438	0.01378	0.01306	0.0122	0.01121	0.01007	0.00879	0.00738	0.00586	0.00435	0.00321	0.00334	0.00494	0.00732	0.01013	0.01326	0.01668	0.02038	0.02435	0.02859	0.03311	0.0379	0.04297	0.04831	0.05393	0.05982	0.06598	0.07241	0.07911	0.08606	0.09327	0.10071	0.10839	0.1163	0.12441	0.13273	0.14123	0.14989
	3.6	0.01486	0.01518	0.01545	0.01567	0.01584	0.01594	0.01597	0.01592	0.01579	0.01557	0.01524	0.01481	0.01427	0.0136	0.01282	0.01191	0.01088	0.00975	0.00855	0.00734	0.0063	0.00571	0.00596	0.00717	0.00916	0.01171	0.01469	0.01803	0.02169	0.02566	0.02993	0.03448	0.03933	0.04446	0.04988	0.05559	0.06157	0.06783	0.07436	0.08115	0.08821	0.09551	0.10306	0.11083	0.11883	0.12703	0.13542	0.144
	3.65	0.01478	0.0152	0.0156	0.01596	0.01628	0.01655	0.01676	0.01692	0.01702	0.01705	0.017	0.01689	0.01669	0.01643	0.01609	0.0157	0.01526	0.0148	0.01436	0.01398	0.01374	0.01372	0.01401	0.01468	0.0158	0.01739	0.01943	0.02193	0.02484	0.02814	0.03182	0.03585	0.04022	0.04492	0.04995	0.05528	0.06093	0.06687	0.0731	0.07961	0.0864	0.09345	0.10076	0.10831	0.11609	0.12408	0.13228	0.14066
	3.7	0.01473	0.01528	0.01581	0.01632	0.0168	0.01726	0.01768	0.01806	0.01841	0.01871	0.01896	0.01918	0.01935	0.01948	0.01957	0.01965	0.01971	0.01978	0.01989	0.02005	0.02032	0.02073	0.02132	0.02214	0.02323	0.02463	0.02636	0.02844	0.03089	0.0337	0.03688	0.04041	0.04431	0.04855	0.05313	0.05805	0.06328	0.06884	0.0747	0.08087	0.08732	0.09405	0.10104	0.10829	0.11578	0.12349	0.13142	0.13954
	3.75	0.01464	0.0153	0.01596	0.01662	0.01726	0.01789	0.01851	0.01911	0.01968	0.02024	0.02077	0.02129	0.02178	0.02226	0.02273	0.0232	0.02368	0.02417	0.02471	0.0253	0.02598	0.02676	0.02767	0.02875	0.03002	0.03152	0.03326	0.03528	0.03758	0.04019	0.04312	0.04637	0.04994	0.05385	0.05809	0.06265	0.06753	0.07273	0.07824	0.08406	0.09016	0.09655	0.10321	0.11013	0.1173	0.1247	0.13232	0.14013
	3.8	0.01447	0.01523	0.01601	0.01679	0.01758	0.01837	0.01916	0.01995	0.02073	0.02152	0.0223	0.02307	0.02385	0.02463	0.02542	0.02621	0.02704	0.02789	0.02878	0.02973	0.03076	0.03187	0.0331	0.03445	0.03596	0.03765	0.03953	0.04163	0.04397	0.04656	0.04941	0.05255	0.05597	0.05969	0.06371	0.06803	0.07266	0.07758	0.0828	0.08832	0.09412	0.1002	0.10655	0.11315	0.12	0.12708	0.13438	0.14188
	3.85	0.01421	0.01506	0.01594	0.01684	0.01775	0.01867	0.01961	0.02057	0.02153	0.02251	0.0235	0.0245	0.02552	0.02655	0.0276	0.02868	0.0298	0.03095	0.03214	0.0334	0.03473	0.03614	0.03765	0.03927	0.04103	0.04293	0.04499	0.04724	0.04969	0.05235	0.05524	0.05837	0.06175	0.06539	0.0693	0.07348	0.07793	0.08267	0.08768	0.09296	0.09851	0.10433	0.1104	0.11672	0.12327	0.13005	0.13704	0.14422
	3.9	0.01389	0.01482	0.01578	0.01677	0.01778	0.01882	0.01989	0.02098	0.0221	0.02324	0.0244	0.02559	0.02681	0.02806	0.02934	0.03065	0.03201	0.03341	0.03487	0.03639	0.03798	0.03964	0.04141	0.04327	0.04525	0.04736	0.04962	0.05204	0.05462	0.05739	0.06036	0.06354	0.06694	0.07057	0.07443	0.07854	0.0829	0.0875	0.09236	0.09746	0.10282	0.10842	0.11426	0.12033	0.12661	0.13312	0.13981	0.1467
	3.95	0.01354	0.01453	0.01555	0.01662	0.01772	0.01885	0.02002	0.02122	0.02246	0.02374	0.02505	0.0264	0.02778	0.02921	0.03068	0.03219	0.03375	0.03536	0.03703	0.03877	0.04058	0.04247	0.04445	0.04652	0.04871	0.05101	0.05344	0.05602	0.05875	0.06164	0.0647	0.06795	0.0714	0.07504	0.0789	0.08297	0.08727	0.09178	0.09653	0.1015	0.10669	0.11211	0.11775	0.12359	0.12964	0.13589	0.14232	0.14892
[truncated: 172 more columns]

## Sheet: Figure 2i-2
Figure 2i
	ZAF
	R (Å)	k (Å-1)
	0	0.05	0.1	0.15	0.2	0.25	0.3	0.35	0.4	0.45	0.5	0.55	0.6	0.65	0.7	0.75	0.8	0.85	0.9	0.95	1	1.05	1.1	1.15	1.2	1.25	1.3	1.35	1.4	1.45	1.5	1.55	1.6	1.65	1.7	1.75	1.8	1.85	1.9	1.95	2	2.05	2.1	2.15	2.2	2.25	2.3	2.35	2.4
	0.05	0.02471	0.02471	0.02472	0.02472	0.02472	0.02472	0.02472	0.02472	0.02472	0.02473	0.02473	0.02473	0.02473	0.02473	0.02473	0.02474	0.02474	0.02474	0.02474	0.02474	0.02474	0.02474	0.02475	0.02475	0.02475	0.02475	0.02475	0.02475	0.02475	0.02475	0.02476	0.02476	0.02476	0.02476	0.02476	0.02476	0.02476	0.02477	0.02477	0.02477	0.02477	0.02477	0.02477	0.02477	0.02477	0.02478	0.02478	0.02478
	0.1	0.03608	0.03609	0.0361	0.03611	0.03612	0.03613	0.03614	0.03614	0.03615	0.03616	0.03617	0.03618	0.03619	0.03619	0.0362	0.03621	0.03622	0.03623	0.03623	0.03624	0.03625	0.03626	0.03627	0.03627	0.03628	0.03629	0.0363	0.03631	0.03631	0.03632	0.03633	0.03634	0.03634	0.03635	0.03636	0.03637	0.03637	0.03638	0.03639	0.0364	0.0364	0.03641	0.03642	0.03642	0.03643	0.03644	0.03645	0.03645
	0.15	0.04426	0.04428	0.04431	0.04433	0.04435	0.04438	0.0444	0.04442	0.04445	0.04447	0.04449	0.04451	0.04454	0.04456	0.04458	0.0446	0.04462	0.04465	0.04467	0.04469	0.04471	0.04473	0.04475	0.04477	0.0448	0.04482	0.04484	0.04486	0.04488	0.0449	0.04492	0.04494	0.04496	0.04498	0.045	0.04502	0.04504	0.04506	0.04508	0.0451	0.04512	0.04514	0.04516	0.04518	0.0452	0.04522	0.04524	0.04526
	0.2	0.04842	0.04847	0.04851	0.04856	0.04861	0.04865	0.0487	0.04874	0.04879	0.04883	0.04888	0.04892	0.04896	0.04901	0.04905	0.0491	0.04914	0.04918	0.04923	0.04927	0.04931	0.04936	0.0494	0.04944	0.04948	0.04953	0.04957	0.04961	0.04965	0.04969	0.04973	0.04978	0.04982	0.04986	0.0499	0.04994	0.04998	0.05002	0.05006	0.0501	0.05014	0.05018	0.05022	0.05026	0.0503	0.05033	0.05037	0.05041
	0.25	0.0488	0.04887	0.04895	0.04903	0.0491	0.04918	0.04925	0.04933	0.0494	0.04948	0.04955	0.04962	0.0497	0.04977	0.04984	0.04992	0.04999	0.05006	0.05014	0.05021	0.05028	0.05035	0.05042	0.0505	0.05057	0.05064	0.05071	0.05078	0.05085	0.05092	0.05099	0.05106	0.05113	0.0512	0.05127	0.05134	0.0514	0.05147	0.05154	0.05161	0.05168	0.05174	0.05181	0.05188	0.05194	0.05201	0.05208	0.05214
	0.3	0.048	0.04811	0.04822	0.04834	0.04845	0.04856	0.04867	0.04879	0.0489	0.04901	0.04912	0.04923	0.04935	0.04946	0.04957	0.04968	0.04979	0.0499	0.05001	0.05012	0.05023	0.05034	0.05045	0.05056	0.05067	0.05077	0.05088	0.05099	0.0511	0.05121	0.05131	0.05142	0.05153	0.05163	0.05174	0.05185	0.05195	0.05206	0.05216	0.05227	0.05237	0.05248	0.05258	0.05268	0.05279	0.05289	0.05299	0.0531
	0.35	0.05005	0.05021	0.05037	0.05053	0.05069	0.05085	0.05102	0.05118	0.05134	0.0515	0.05166	0.05182	0.05198	0.05213	0.05229	0.05245	0.05261	0.05277	0.05293	0.05309	0.05324	0.0534	0.05356	0.05372	0.05387	0.05403	0.05419	0.05434	0.0545	0.05466	0.05481	0.05497	0.05512	0.05528	0.05543	0.05559	0.05574	0.05589	0.05605	0.0562	0.05635	0.0565	0.05666	0.05681	0.05696	0.05711	0.05726	0.05741
	0.4	0.05735	0.05757	0.0578	0.05802	0.05824	0.05847	0.05869	0.05891	0.05914	0.05936	0.05958	0.05981	0.06003	0.06025	0.06048	0.0607	0.06092	0.06114	0.06136	0.06159	0.06181	0.06203	0.06225	0.06247	0.06269	0.06291	0.06313	0.06335	0.06357	0.06379	0.06401	0.06423	0.06445	0.06466	0.06488	0.0651	0.06532	0.06553	0.06575	0.06597	0.06618	0.0664	0.06661	0.06683	0.06704	0.06725	0.06747	0.06768
	0.45	0.06933	0.06964	0.06995	0.07026	0.07056	0.07087	0.07118	0.07149	0.07179	0.0721	0.07241	0.07271	0.07302	0.07333	0.07363	0.07394	0.07425	0.07455	0.07486	0.07516	0.07547	0.07577	0.07608	0.07638	0.07669	0.07699	0.07729	0.0776	0.0779	0.0782	0.0785	0.0788	0.0791	0.0794	0.0797	0.08	0.0803	0.0806	0.0809	0.0812	0.08149	0.08179	0.08209	0.08238	0.08268	0.08297	0.08326	0.08356
	0.5	0.08426	0.08467	0.08508	0.08549	0.08589	0.0863	0.08671	0.08712	0.08752	0.08793	0.08834	0.08874	0.08915	0.08956	0.08996	0.09037	0.09077	0.09118	0.09158	0.09199	0.09239	0.09279	0.0932	0.0936	0.094	0.0944	0.0948	0.0952	0.0956	0.096	0.0964	0.0968	0.09719	0.09759	0.09798	0.09838	0.09877	0.09917	0.09956	0.09995	0.10034	0.10073	0.10112	0.10151	0.1019	0.10228	0.10267	0.10305
	0.55	0.0999	0.1004	0.10091	0.10141	0.10192	0.10242	0.10292	0.10343	0.10393	0.10443	0.10493	0.10544	0.10594	0.10644	0.10694	0.10744	0.10794	0.10843	0.10893	0.10943	0.10992	0.11042	0.11091	0.1114	0.1119	0.11239	0.11288	0.11337	0.11385	0.11434	0.11483	0.11531	0.1158	0.11628	0.11676	0.11724	0.11772	0.1182	0.11867	0.11915	0.11962	0.12009	0.12056	0.12103	0.1215	0.12197	0.12243	0.12289
	0.6	0.11403	0.11459	0.11516	0.11573	0.1163	0.11686	0.11743	0.11799	0.11855	0.11911	0.11967	0.12023	0.12079	0.12135	0.1219	0.12245	0.123	0.12355	0.1241	0.12465	0.12519	0.12574	0.12628	0.12682	0.12736	0.12789	0.12843	0.12896	0.12949	0.13002	0.13055	0.13107	0.13159	0.13211	0.13263	0.13314	0.13366	0.13417	0.13468	0.13518	0.13569	0.13619	0.13668	0.13718	0.13767	0.13816	0.13865	0.13914
	0.65	0.12726	0.12785	0.12843	0.129	0.12958	0.13015	0.13072	0.13129	0.13185	0.13241	0.13297	0.13352	0.13407	0.13462	0.13516	0.13571	0.13624	0.13678	0.13731	0.13784	0.13836	0.13888	0.1394	0.13991	0.14042	0.14092	0.14142	0.14192	0.14241	0.1429	0.14339	0.14387	0.14435	0.14482	0.14529	0.14575	0.14621	0.14666	0.14711	0.14756	0.148	0.14844	0.14887	0.14929	0.14972	0.15013	0.15054	0.15095
	0.7	0.14633	0.14693	0.14753	0.14811	0.1487	0.14927	0.14985	0.15041	0.15097	0.15152	0.15207	0.15261	0.15315	0.15367	0.1542	0.15471	0.15522	0.15572	0.15622	0.1567	0.15718	0.15766	0.15812	0.15858	0.15903	0.15948	0.15992	0.16034	0.16077	0.16118	0.16159	0.16198	0.16237	0.16276	0.16313	0.16349	0.16385	0.1642	0.16454	0.16487	0.1652	0.16551	0.16582	0.16611	0.1664	0.16668	0.16695	0.16722
	0.75	0.18106	0.18183	0.18259	0.18335	0.1841	0.18483	0.18556	0.18629	0.187	0.1877	0.18839	0.18908	0.18975	0.19042	0.19107	0.19172	0.19235	0.19298	0.19359	0.19419	0.19479	0.19537	0.19594	0.1965	0.19705	0.19759	0.19811	0.19863	0.19913	0.19962	0.2001	0.20057	0.20102	0.20147	0.2019	0.20231	0.20272	0.20311	0.20349	0.20386	0.20421	0.20455	0.20488	0.20519	0.20549	0.20578	0.20605	0.20631
	0.8	0.23405	0.23525	0.23644	0.23762	0.23879	0.23996	0.24111	0.24225	0.24338	0.24451	0.24562	0.24672	0.24781	0.24888	0.24995	0.251	0.25204	0.25307	0.25409	0.2551	0.25609	0.25707	0.25803	0.25898	0.25992	0.26085	0.26176	0.26266	0.26354	0.26441	0.26526	0.2661	0.26693	0.26774	0.26853	0.26931	0.27007	0.27082	0.27155	0.27226	0.27296	0.27365	0.27431	0.27496	0.27559	0.27621	0.27681	0.27739
	0.85	0.29792	0.29975	0.30157	0.30338	0.30518	0.30697	0.30876	0.31053	0.31229	0.31404	0.31578	0.31751	0.31923	0.32093	0.32262	0.3243	0.32597	0.32762	0.32927	0.33089	0.33251	0.33411	0.33569	0.33726	0.33882	0.34036	0.34188	0.34339	0.34488	0.34636	0.34782	0.34926	0.35069	0.3521	0.35349	0.35487	0.35622	0.35756	0.35888	0.36018	0.36147	0.36273	0.36398	0.3652	0.36641	0.36759	0.36876	0.3699
	0.9	0.36221	0.36473	0.36724	0.36975	0.37224	0.37472	0.3772	0.37966	0.38211	0.38456	0.38699	0.3894	0.39181	0.3942	0.39658	0.39895	0.4013	0.40364	0.40596	0.40827	0.41057	0.41284	0.4151	0.41735	0.41958	0.42179	0.42398	0.42616	0.42831	0.43045	0.43257	0.43467	0.43675	0.43881	0.44085	0.44287	0.44487	0.44684	0.4488	0.45073	0.45264	0.45453	0.45639	0.45823	0.46005	0.46184	0.46361	0.46536
	0.95	0.4198	0.42294	0.42608	0.4292	0.43231	0.43541	0.4385	0.44158	0.44464	0.44769	0.45073	0.45375	0.45675	0.45974	0.46271	0.46567	0.46861	0.47153	0.47443	0.47732	0.48018	0.48303	0.48585	0.48866	0.49144	0.4942	0.49694	0.49965	0.50234	0.50501	0.50765	0.51027	0.51287	0.51543	0.51798	0.52049	0.52298	0.52544	0.52787	0.53028	0.53265	0.535	0.53732	0.5396	0.54186	0.54408	0.54628	0.54844
	1	0.47016	0.47381	0.47745	0.48107	0.48468	0.48827	0.49184	0.49539	0.49893	0.50244	0.50593	0.5094	0.51285	0.51627	0.51967	0.52305	0.5264	0.52973	0.53302	0.5363	0.53954	0.54275	0.54593	0.54909	0.55221	0.5553	0.55836	0.56139	0.56438	0.56733	0.57026	0.57314	0.576	0.57881	0.58159	0.58432	0.58702	0.58968	0.5923	0.59489	0.59742	0.59992	0.60238	0.60479	0.60716	0.60949	0.61177	0.61401
	1.05	0.51918	0.52333	0.52745	0.53155	0.53563	0.53968	0.5437	0.54769	0.55165	0.55559	0.55949	0.56335	0.56718	0.57098	0.57474	0.57846	0.58215	0.58579	0.58939	0.59296	0.59647	0.59995	0.60338	0.60676	0.6101	0.61339	0.61663	0.61982	0.62296	0.62605	0.62909	0.63207	0.63499	0.63787	0.64068	0.64344	0.64614	0.64878	0.65136	0.65388	0.65634	0.65874	0.66107	0.66334	0.66555	0.66769	0.66977	0.67178
	1.1	0.57472	0.57958	0.5844	0.58919	0.59395	0.59867	0.60336	0.608	0.6126	0.61717	0.62168	0.62616	0.63058	0.63496	0.63929	0.64356	0.64779	0.65195	0.65607	0.66012	0.66411	0.66805	0.67192	0.67572	0.67946	0.68314	0.68674	0.69028	0.69374	0.69713	0.70045	0.70369	0.70685	0.70994	0.71294	0.71587	0.71871	0.72147	0.72414	0.72673	0.72923	0.73164	0.73396	0.73619	0.73833	0.74037	0.74232	0.74418
	1.15	0.6401	0.64608	0.65202	0.65793	0.6638	0.66963	0.67543	0.68118	0.68688	0.69254	0.69815	0.70371	0.70921	0.71466	0.72006	0.72539	0.73066	0.73587	0.74101	0.74608	0.75109	0.75602	0.76088	0.76566	0.77036	0.77498	0.77952	0.78397	0.78834	0.79262	0.79681	0.8009	0.8049	0.80881	0.81261	0.81632	0.81992	0.82342	0.82681	0.8301	0.83327	0.83634	0.83929	0.84212	0.84484	0.84744	0.84993	0.85229
	1.2	0.71078	0.7183	0.72581	0.73329	0.74074	0.74816	0.75555	0.76291	0.77022	0.7775	0.78473	0.79192	0.79906	0.80616	0.81319	0.82017	0.8271	0.83396	0.84076	0.84749	0.85415	0.86075	0.86726	0.8737	0.88006	0.88634	0.89253	0.89864	0.90466	0.91058	0.91641	0.92214	0.92777	0.9333	0.93872	0.94403	0.94924	0.95433	0.95931	0.96417	0.96891	0.97352	0.97802	0.98239	0.98663	0.99074	0.99471	0.99856
	1.25	0.77668	0.78602	0.79536	0.8047	0.81403	0.82335	0.83265	0.84194	0.85121	0.86045	0.86968	0.87887	0.88803	0.89716	0.90625	0.9153	0.92431	0.93327	0.94218	0.95104	0.95984	0.96858	0.97726	0.98588	0.99443	1.0029	1.01131	1.01963	1.02787	1.03603	1.0441	1.05208	1.05997	1.06776	1.07545	1.08304	1.09053	1.09791	1.10517	1.11232	1.11935	1.12627	1.13306	1.13973	1.14626	1.15267	1.15894	1.16508
	1.3	0.82704	0.8382	0.84939	0.8606	0.87182	0.88307	0.89433	0.9056	0.91687	0.92815	0.93943	0.95071	0.96198	0.97325	0.9845	0.99573	1.00694	1.01813	1.0293	1.04043	1.05153	1.06259	1.07361	1.08459	1.09552	1.1064	1.11722	1.12798	1.13868	1.14932	1.15988	1.17038	1.18079	1.19112	1.20137	1.21154	1.22161	1.23158	1.24146	1.25123	1.2609	1.27046	1.27991	1.28924	1.29846	1.30755	1.31651	1.32535
	1.35	0.85396	0.86669	0.87947	0.89231	0.90519	0.91812	0.9311	0.94411	0.95716	0.97025	0.98336	0.99651	1.00967	1.02286	1.03606	1.04927	1.06249	1.07572	1.08895	1.10217	1.11539	1.1286	1.14179	1.15497	1.16812	1.18125	1.19434	1.2074	1.22043	1.23341	1.24634	1.25922	1.27205	1.28482	1.29752	1.31016	1.32272	1.33521	1.34762	1.35994	1.37218	1.38432	1.39637	1.40832	1.42016	1.43189	1.44351	1.45502
	1.4	0.85394	0.86778	0.88171	0.89572	0.90981	0.92397	0.9382	0.95251	0.96688	0.98132	0.99581	1.01036	1.02496	1.03962	1.05431	1.06905	1.08382	1.09863	1.11347	1.12833	1.14322	1.15812	1.17303	1.18796	1.20288	1.21781	1.23274	1.24765	1.26255	1.27744	1.2923	1.30713	1.32194	1.33671	1.35144	1.36612	1.38075	1.39533	1.40985	1.42431	1.4387	1.45301	1.46725	1.4814	1.49547	1.50945	1.52333	1.53711
	1.45	0.82771	0.84211	0.85662	0.87123	0.88595	0.90077	0.91569	0.9307	0.9458	0.96099	0.97627	0.99163	1.00706	1.02257	1.03815	1.05379	1.0695	1.08527	1.10109	1.11696	1.13288	1.14884	1.16484	1.18087	1.19693	1.21301	1.22912	1.24524	1.26137	1.27751	1.29364	1.30978	1.32591	1.34202	1.35812	1.37419	1.39023	1.40624	1.42222	1.43815	1.45403	1.46986	1.48563	1.50133	1.51697	1.53253	1.54802	1.56342
	1.5	0.77928	0.79366	0.80817	0.8228	0.83755	0.85242	0.86741	0.8825	0.89771	0.91302	0.92843	0.94395	0.95956	0.97526	0.99105	1.00693	1.02288	1.03892	1.05503	1.07121	1.08745	1.10375	1.12012	1.13653	1.15299	1.1695	1.18605	1.20263	1.21924	1.23587	1.25253	1.2692	1.28588	1.30257	1.31925	1.33594	1.35261	1.36927	1.38591	1.40252	1.4191	1.43565	1.45216	1.46862	1.48502	1.50137	1.51766	1.53388
	1.55	0.71463	0.72848	0.74246	0.75657	0.7708	0.78517	0.79965	0.81426	0.82898	0.84382	0.85877	0.87383	0.889	0.90426	0.91963	0.93509	0.95064	0.96628	0.982	0.99781	1.01369	1.02964	1.04566	1.06175	1.07789	1.09409	1.11034	1.12664	1.14298	1.15935	1.17576	1.1922	1.20866	1.22514	1.24163	1.25813	1.27463	1.29113	1.30762	1.32411	1.34057	1.35701	1.37342	1.3898	1.40615	1.42244	1.43869	1.45489
	1.6	0.64047	0.65336	0.66639	0.67955	0.69283	0.70624	0.71977	0.73341	0.74718	0.76106	0.77505	0.78915	0.80335	0.81765	0.83206	0.84656	0.86115	0.87583	0.89059	0.90544	0.92036	0.93536	0.95042	0.96556	0.98075	0.99601	1.01131	1.02667	1.04207	1.05751	1.07299	1.0885	1.10404	1.1196	1.13518	1.15077	1.16637	1.18198	1.19758	1.21318	1.22877	1.24434	1.25989	1.27541	1.29091	1.30637	1.32178	1.33716
	1.65	0.56312	0.57479	0.58659	0.5985	0.61053	0.62268	0.63493	0.6473	0.65977	0.67235	0.68502	0.6978	0.71067	0.72364	0.73669	0.74983	0.76305	0.77635	0.78973	0.80318	0.81671	0.83029	0.84394	0.85765	0.87141	0.88523	0.89909	0.91299	0.92693	0.94091	0.95492	0.96895	0.98301	0.99708	1.01117	1.02527	1.03938	1.05348	1.06759	1.08168	1.09576	1.10983	1.12388	1.1379	1.15189	1.16585	1.17976	1.19364
	1.7	0.48784	0.49817	0.5086	0.51913	0.52976	0.54049	0.55131	0.56223	0.57323	0.58432	0.5955	0.60676	0.61809	0.6295	0.64099	0.65254	0.66416	0.67584	0.68758	0.69938	0.71123	0.72313	0.73507	0.74706	0.75908	0.77114	0.78323	0.79535	0.80749	0.81965	0.83183	0.84402	0.85622	0.86842	0.88063	0.89283	0.90502	0.91721	0.92938	0.94153	0.95366	0.96576	0.97784	0.98988	1.00188	1.01385	1.02577	1.03764
	1.75	0.41842	0.4274	0.43646	0.44561	0.45483	0.46413	0.47351	0.48295	0.49247	0.50205	0.51169	0.52139	0.53115	0.54096	0.55082	0.56072	0.57067	0.58066	0.59069	0.60075	0.61083	0.62095	0.63108	0.64124	0.65141	0.66159	0.67178	0.68197	0.69216	0.70236	0.71254	0.72272	0.73288	0.74302	0.75315	0.76325	0.77332	0.78336	0.79337	0.80334	0.81327	0.82316	0.83299	0.84278	0.85252	0.8622	0.87182	0.88139
	1.8	0.35708	0.36482	0.37262	0.38048	0.3884	0.39638	0.40441	0.41248	0.42061	0.42877	0.43698	0.44522	0.45349	0.46179	0.47011	0.47846	0.48682	0.4952	0.50359	0.51198	0.52038	0.52878	0.53717	0.54556	0.55393	0.56228	0.57062	0.57893	0.58722	0.59547	0.60369	0.61187	0.62001	0.62811	0.63616	0.64415	0.65209	0.65998	0.6678	0.67556	0.68325	0.69087	0.69842	0.7059	0.7133	0.72062	0.72786	0.73501
	1.85	0.30465	0.31132	0.31803	0.32478	0.33158	0.33841	0.34527	0.35216	0.35907	0.36601	0.37296	0.37992	0.3869	0.39388	0.40086	0.40784	0.41482	0.42178	0.42873	0.43566	0.44256	0.44944	0.45629	0.4631	0.46987	0.47659	0.48327	0.4899	0.49647	0.50298	0.50943	0.5158	0.52211	0.52834	0.5345	0.54057	0.54655	0.55245	0.55825	0.56396	0.56957	0.57509	0.5805	0.5858	0.591	0.59609	0.60107	0.60594
	1.9	0.26092	0.26671	0.27253	0.27838	0.28425	0.29014	0.29605	0.30196	0.30789	0.31382	0.31975	0.32568	0.3316	0.3375	0.34339	0.34925	0.35509	0.36089	0.36666	0.37239	0.37808	0.38371	0.38929	0.39481	0.40027	0.40566	0.41097	0.41621	0.42137	0.42644	0.43142	0.4363	0.44109	0.44577	0.45034	0.45481	0.45916	0.46339	0.4675	0.47148	0.47534	0.47907	0.48266	0.48612	0.48944	0.49262	0.49565	0.49855
	1.95	0.22504	0.23013	0.23525	0.24039	0.24554	0.25069	0.25585	0.26102	0.26618	0.27133	0.27646	0.28158	0.28668	0.29175	0.29679	0.3018	0.30676	0.31168	0.31655	0.32136	0.32611	0.33079	0.3354	0.33994	0.3444	0.34877	0.35305	0.35723	0.36131	0.36529	0.36916	0.37292	0.37655	0.38006	0.38344	0.38669	0.38981	0.39278	0.39561	0.3983	0.40083	0.4032	0.40542	0.40748	0.40937	0.4111	0.41266	0.41404
	2	0.19592	0.20049	0.20507	0.20966	0.21425	0.21885	0.22345	0.22803	0.23261	0.23717	0.24171	0.24623	0.25072	0.25517	0.25958	0.26394	0.26826	0.27252	0.27672	0.28086	0.28493	0.28892	0.29283	0.29665	0.30039	0.30403	0.30757	0.311	0.31432	0.31753	0.32062	0.32358	0.32641	0.32911	0.33167	0.33409	0.33636	0.33848	0.34044	0.34225	0.34389	0.34537	0.34667	0.34781	0.34876	0.34954	0.35014	0.35055
	2.05	0.17254	0.17671	0.18088	0.18506	0.18925	0.19342	0.1976	0.20176	0.2059	0.21002	0.21412	0.21819	0.22222	0.22621	0.23015	0.23405	0.23789	0.24167	0.24539	0.24903	0.2526	0.25609	0.2595	0.26281	0.26603	0.26915	0.27216	0.27507	0.27786	0.28053	0.28308	0.2855	0.28779	0.28994	0.29196	0.29383	0.29555	0.29712	0.29853	0.29979	0.30089	0.30182	0.30258	0.30317	0.3036	0.30384	0.30391	0.3038
	2.1	0.15408	0.15795	0.16183	0.16571	0.16959	0.17346	0.17732	0.18117	0.18499	0.1888	0.19257	0.1963	0.2	0.20365	0.20725	0.2108	0.21429	0.21771	0.22106	0.22434	0.22754	0.23065	0.23368	0.23661	0.23944	0.24216	0.24478	0.24729	0.24968	0.25194	0.25409	0.2561	0.25799	0.25974	0.26135	0.26282	0.26414	0.26532	0.26635	0.26722	0.26795	0.26851	0.26892	0.26917	0.26927	0.2692	0.26897	0.26857
	2.15	0.13989	0.14357	0.14725	0.15093	0.15461	0.15828	0.16193	0.16557	0.16918	0.17276	0.17631	0.17982	0.18329	0.1867	0.19006	0.19336	0.19659	0.19975	0.20284	0.20584	0.20875	0.21158	0.21431	0.21693	0.21945	0.22186	0.22415	0.22633	0.22838	0.23031	0.2321	0.23376	0.23529	0.23667	0.23791	0.23901	0.23997	0.24078	0.24143	0.24194	0.2423	0.24251	0.24256	0.24247	0.24223	0.24184	0.2413	0.24061
	2.2	0.12948	0.13306	0.13664	0.14023	0.1438	0.14737	0.15092	0.15446	0.15796	0.16144	0.16487	0.16826	0.1716	0.17489	0.17812	0.18128	0.18436	0.18737	0.19029	0.19312	0.19585	0.19848	0.201	0.20342	0.20571	0.20788	0.20992	0.21183	0.2136	0.21524	0.21672	0.21806	0.21925	0.22029	0.22117	0.22189	0.22246	0.22286	0.2231	0.22319	0.22311	0.22287	0.22247	0.22191	0.2212	0.22033	0.21931	0.21815
	2.25	0.12238	0.12595	0.12954	0.13312	0.13671	0.14029	0.14385	0.14739	0.15091	0.1544	0.15785	0.16125	0.1646	0.16789	0.17112	0.17427	0.17735	0.18034	0.18324	0.18604	0.18873	0.19131	0.19378	0.19611	0.19832	0.20038	0.20231	0.20408	0.2057	0.20716	0.20846	0.20958	0.21053	0.21131	0.21191	0.21232	0.21255	0.21259	0.21244	0.2121	0.21157	0.21086	0.20995	0.20886	0.20758	0.20611	0.20447	0.20265
	2.3	0.11806	0.12173	0.12541	0.1291	0.1328	0.13649	0.14018	0.14386	0.14752	0.15115	0.15474	0.1583	0.1618	0.16526	0.16864	0.17196	0.1752	0.17835	0.18141	0.18437	0.18722	0.18995	0.19255	0.19502	0.19735	0.19953	0.20156	0.20342	0.20512	0.20664	0.20797	0.20912	0.21007	0.21082	0.21137	0.2117	0.21183	0.21173	0.21142	0.21088	0.21011	0.20911	0.20789	0.20644	0.20475	0.20284	0.2007	0.19833
	2.35	0.11598	0.11981	0.12366	0.12755	0.13145	0.13536	0.13928	0.1432	0.14711	0.15101	0.15489	0.15873	0.16254	0.16631	0.17002	0.17367	0.17725	0.18076	0.18417	0.1875	0.19072	0.19382	0.19681	0.19966	0.20238	0.20495	0.20736	0.20961	0.21168	0.21358	0.21529	0.2168	0.21811	0.2192	0.22008	0.22074	0.22116	0.22136	0.22131	0.22101	0.22047	0.21968	0.21862	0.21731	0.21574	0.21391	0.21181	0.20945
	2.4	0.11552	0.11957	0.12367	0.12781	0.13198	0.13618	0.14041	0.14466	0.14892	0.15318	0.15744	0.1617	0.16593	0.17014	0.17431	0.17844	0.18253	0.18655	0.1905	0.19438	0.19817	0.20187	0.20546	0.20894	0.21229	0.21552	0.2186	0.22153	0.2243	0.2269	0.22933	0.23157	0.23361	0.23546	0.23709	0.23851	0.23971	0.24067	0.2414	0.24189	0.24214	0.24213	0.24187	0.24135	0.24057	0.23954	0.23823	0.23667
	2.45	0.1161	0.1204	0.12476	0.12919	0.13368	0.13822	0.14281	0.14743	0.1521	0.15679	0.16151	0.16624	0.17098	0.17572	0.18045	0.18517	0.18987	0.19453	0.19915	0.20372	0.20824	0.21269	0.21706	0.22134	0.22553	0.22961	0.23359	0.23743	0.24115	0.24472	0.24815	0.25141	0.25451	0.25744	0.26018	0.26272	0.26508	0.26722	0.26916	0.27088	0.27238	0.27366	0.27471	0.27552	0.2761	0.27645	0.27655	0.27643
	2.5	0.11712	0.12168	0.12632	0.13105	0.13587	0.14075	0.14572	0.15074	0.15584	0.16098	0.16618	0.17143	0.17671	0.18202	0.18736	0.19272	0.19808	0.20345	0.20881	0.21416	0.21948	0.22477	0.23002	0.23522	0.24036	0.24543	0.25043	0.25534	0.26016	0.26488	0.26948	0.27396	0.27831	0.28252	0.28659	0.29051	0.29427	0.29786	0.30128	0.30452	0.30758	0.31045	0.31313	0.31562	0.31791	0.32	0.32189	0.32358
	2.55	0.11808	0.12288	0.12779	0.1328	0.13792	0.14314	0.14846	0.15388	0.15939	0.16498	0.17065	0.1764	0.18222	0.18811	0.19405	0.20005	0.20609	0.21217	0.21828	0.22441	0.23056	0.23672	0.24288	0.24903	0.25516	0.26127	0.26735	0.27338	0.27936	0.28528	0.29114	0.29692	0.30261	0.30821	0.31372	0.31911	0.32439	0.32955	0.33459	0.33949	0.34425	0.34886	0.35333	0.35765	0.36181	0.36582	0.36966	0.37335
	2.6	0.11853	0.12353	0.12867	0.13393	0.13932	0.14484	0.15048	0.15624	0.16212	0.16812	0.17422	0.18044	0.18675	0.19317	0.19967	0.20627	0.21295	0.2197	0.22652	0.23341	0.24035	0.24735	0.25438	0.26145	0.26855	0.27567	0.2828	0.28993	0.29706	0.30417	0.31127	0.31834	0.32537	0.33236	0.3393	0.34618	0.35299	0.35973	0.36639	0.37297	0.37945	0.38583	0.39212	0.3983	0.40436	0.41032	0.41615	0.42187
	2.65	0.11812	0.12328	0.12858	0.13404	0.13964	0.1454	0.1513	0.15735	0.16354	0.16987	0.17634	0.18295	0.18969	0.19656	0.20356	0.21068	0.21791	0.22526	0.23272	0.24028	0.24794	0.25568	0.26352	0.27142	0.27941	0.28745	0.29555	0.30371	0.3119	0.32013	0.32839	0.33667	0.34496	0.35326	0.36156	0.36985	0.37812	0.38636	0.39458	0.40276	0.41089	0.41898	0.427	0.43497	0.44288	0.45071	0.45847	0.46615
	2.7	0.1166	0.12185	0.12727	0.13285	0.1386	0.14452	0.1506	0.15686	0.16328	0.16986	0.17661	0.18352	0.19059	0.19783	0.20521	0.21276	0.22045	0.22829	0.23627	0.24439	0.25265	0.26103	0.26954	0.27817	0.28692	0.29577	0.30472	0.31376	0.3229	0.33211	0.34141	0.35077	0.36019	0.36966	0.37918	0.38874	0.39833	0.40794	0.41758	0.42722	0.43687	0.44651	0.45615	0.46577	0.47537	0.48494	0.49448	0.50399
	2.75	0.11386	0.11913	0.12458	0.13021	0.13603	0.14202	0.14821	0.15457	0.16112	0.16786	0.17479	0.1819	0.18919	0.19667	0.20434	0.21218	0.22021	0.22841	0.23679	0.24534	0.25406	0.26294	0.27199	0.28119	0.29055	0.30005	0.30969	0.31948	0.32939	0.33943	0.34958	0.35986	0.37023	0.38071	0.39128	0.40193	0.41266	0.42347	0.43433	0.44526	0.45623	0.46725	0.47831	0.48939	0.50049	0.51161	0.52274	0.53387
	2.8	0.10985	0.11507	0.12048	0.12608	0.13187	0.13785	0.14404	0.15042	0.157	0.16379	0.17078	0.17798	0.18538	0.19299	0.2008	0.20882	0.21704	0.22547	0.2341	0.24293	0.25196	0.26119	0.27061	0.28023	0.29003	0.30001	0.31018	0.32052	0.33103	0.3417	0.35254	0.36353	0.37467	0.38595	0.39737	0.40892	0.42059	0.43237	0.44426	0.45626	0.46834	0.48051	0.49277	0.50509	0.51747	0.52991	0.5424	0.55493
	2.85	0.10464	0.10973	0.11502	0.1205	0.12618	0.13206	0.13815	0.14445	0.15096	0.15769	0.16463	0.1718	0.17918	0.18679	0.19462	0.20268	0.21096	0.21947	0.2282	0.23716	0.24635	0.25576	0.26539	0.27525	0.28532	0.29561	0.30612	0.31683	0.32775	0.33887	0.35019	0.3617	0.3734	0.38528	0.39733	0.40956	0.42195	0.43449	0.44719	0.46002	0.47299	0.48609	0.4993	0.51263	0.52606	0.53958	0.55318	0.56686
	2.9	0.09836	0.10325	0.10833	0.11362	0.1191	0.12479	0.13069	0.13681	0.14315	0.14971	0.15649	0.1635	0.17075	0.17823	0.18595	0.19391	0.20212	0.21056	0.21926	0.2282	0.23738	0.24682	0.2565	0.26642	0.2766	0.28702	0.29768	0.30858	0.31972	0.33109	0.34269	0.35453	0.36658	0.37885	0.39134	0.40403	0.41692	0.43001	0.44328	0.45674	0.47037	0.48416	0.4981	0.5122	0.52643	0.54079	0.55528	0.56987
	2.95	0.0912	0.09582	0.10063	0.10564	0.11084	0.11626	0.12188	0.12772	0.13378	0.14007	0.14659	0.15334	0.16034	0.16757	0.17506	0.1828	0.19079	0.19904	0.20754	0.21632	0.22535	0.23466	0.24423	0.25407	0.26417	0.27455	0.2852	0.29611	0.30729	0.31873	0.33044	0.3424	0.35462	0.36709	0.37981	0.39277	0.40596	0.41938	0.43303	0.44689	0.46096	0.47523	0.48969	0.50434	0.51915	0.53413	0.54926	0.56454
	3	0.08339	0.08768	0.09214	0.0968	0.10165	0.10671	0.11197	0.11745	0.12315	0.12907	0.13523	0.14162	0.14825	0.15513	0.16227	0.16966	0.17731	0.18524	0.19343	0.2019	0.21065	0.21968	0.229	0.2386	0.24849	0.25867	0.26915	0.27991	0.29097	0.30232	0.31396	0.32588	0.33809	0.35058	0.36335	0.3764	0.38971	0.40328	0.41711	0.43119	0.44552	0.46007	0.47485	0.48985	0.50505	0.52045	0.53603	0.55178
	3.05	0.07518	0.07907	0.08313	0.08738	0.09182	0.09644	0.10127	0.10631	0.11156	0.11703	0.12273	0.12867	0.13484	0.14127	0.14795	0.15489	0.1621	0.16958	0.17734	0.18539	0.19373	0.20236	0.21129	0.22052	0.23007	0.23992	0.25008	0.26056	0.27135	0.28246	0.29388	0.30562	0.31767	0.33003	0.3427	0.35568	0.36895	0.38252	0.39638	0.41052	0.42494	0.43962	0.45456	0.46974	0.48516	0.50081	0.51667	0.53272
	3.1	0.0668	0.07026	0.07387	0.07766	0.08162	0.08576	0.09009	0.09461	0.09934	0.10429	0.10946	0.11485	0.12048	0.12636	0.13249	0.13889	0.14555	0.1525	0.15972	0.16724	0.17506	0.18319	0.19162	0.20038	0.20945	0.21886	0.22859	0.23867	0.24908	0.25982	0.27091	0.28235	0.29412	0.30623	0.31868	0.33147	0.34458	0.35803	0.37179	0.38586	0.40025	0.41493	0.4299	0.44514	0.46065	0.47642	0.49242	0.50866
	3.15	0.05852	0.06151	0.06464	0.06791	0.07135	0.07495	0.07872	0.08268	0.08683	0.09119	0.09575	0.10053	0.10555	0.1108	0.11631	0.12207	0.12811	0.13442	0.14103	0.14793	0.15514	0.16267	0.17052	0.1787	0.18723	0.19609	0.20531	0.21489	0.22482	0.23512	0.24579	0.25683	0.26823	0.28001	0.29215	0.30466	0.31753	0.33075	0.34433	0.35826	0.37252	0.38711	0.40202	0.41724	0.43276	0.44855	0.46461	0.48093
	3.2	0.05059	0.05308	0.05569	0.05843	0.0613	0.06432	0.0675	0.07084	0.07435	0.07806	0.08196	0.08607	0.0904	0.09496	0.09977	0.10483	0.11017	0.11579	0.1217	0.12791	0.13444	0.1413	0.1485	0.15604	0.16395	0.17221	0.18085	0.18987	0.19927	0.20907	0.21925	0.22984	0.24082	0.25221	0.26399	0.27617	0.28874	0.30171	0.31505	0.32878	0.34287	0.35732	0.37213	0.38727	0.40273	0.4185	0.43456	0.4509
	3.25	0.04326	0.04524	0.04731	0.04949	0.05177	0.05418	0.05672	0.0594	0.06223	0.06523	0.06841	0.07179	0.07538	0.07919	0.08324	0.08754	0.09212	0.09698	0.10213	0.10761	0.11341	0.11955	0.12605	0.13291	0.14015	0.14778	0.1558	0.16424	0.17308	0.18235	0.19204	0.20215	0.2127	0.22368	0.23509	0.24693	0.25919	0.27188	0.28499	0.2985	0.31241	0.32671	0.34139	0.35643	0.37182	0.38755	0.40359	0.41993
	3.3	0.03678	0.03826	0.03979	0.0414	0.04308	0.04485	0.04672	0.0487	0.05081	0.05306	0.05547	0.05805	0.06084	0.06383	0.06706	0.07055	0.0743	0.07835	0.08271	0.0874	0.09243	0.09783	0.10361	0.10978	0.11635	0.12334	0.13076	0.13862	0.14692	0.15568	0.16489	0.17456	0.1847	0.1953	0.20636	0.21789	0.22987	0.2423	0.25519	0.2685	0.28225	0.29641	0.31098	0.32594	0.34127	0.35695	0.37297	0.38931
	3.35	0.03142	0.03242	0.03344	0.03449	0.03557	0.03669	0.03788	0.03913	0.04047	0.04192	0.0435	0.04523	0.04713	0.04924	0.05158	0.05417	0.05705	0.06024	0.06375	0.06763	0.07189	0.07654	0.08161	0.0871	0.09305	0.09945	0.10632	0.11366	0.12148	0.12979	0.1386	0.1479	0.15769	0.16798	0.17876	0.19003	0.20179	0.21403	0.22674	0.23991	0.25353	0.26759	0.28207	0.29696	0.31225	0.3279	0.34391	0.36024
	3.4	0.02741	0.02801	0.02859	0.02914	0.02966	0.03018	0.03069	0.03122	0.03177	0.03237	0.03305	0.03383	0.03475	0.03586	0.03719	0.03878	0.04068	0.04292	0.04555	0.04859	0.05208	0.05602	0.06044	0.06536	0.07077	0.0767	0.08313	0.09009	0.09756	0.10556	0.11408	0.12312	0.13268	0.14276	0.15335	0.16446	0.17607	0.18817	0.20076	0.21384	0.22737	0.24136	0.25579	0.27064	0.28589	0.30152	0.31751	0.33383
	3.45	0.0249	0.02523	0.0255	0.02568	0.02579	0.02582	0.02578	0.02566	0.02548	0.02526	0.025	0.02476	0.02456	0.02447	0.02456	0.02491	0.02561	0.02673	0.02835	0.03053	0.03329	0.03664	0.04059	0.04513	0.05024	0.05592	0.06215	0.06893	0.07625	0.08412	0.09251	0.10144	0.11089	0.12087	0.13137	0.14238	0.15391	0.16593	0.17845	0.19145	0.20492	0.21884	0.23321	0.24801	0.26321	0.27879	0.29474	0.31102
	3.5	0.02383	0.02406	0.0242	0.02424	0.02416	0.02396	0.02362	0.02314	0.0225	0.02171	0.02077	0.01966	0.01842	0.01706	0.01563	0.01425	0.01308	0.01238	0.01249	0.01364	0.01587	0.01905	0.02302	0.02767	0.03292	0.03873	0.04507	0.05193	0.05931	0.06719	0.07558	0.08448	0.09388	0.1038	0.11422	0.12515	0.13658	0.1485	0.16092	0.17381	0.18717	0.20099	0.21525	0.22993	0.24502	0.26049	0.27633	0.2925
	3.55	0.02389	0.02419	0.02439	0.02449	0.02448	0.02433	0.02404	0.02359	0.02297	0.02216	0.02116	0.01994	0.01849	0.01679	0.01484	0.01261	0.0101	0.00732	0.00432	0.00194	0.00402	0.00804	0.01261	0.01764	0.02309	0.02899	0.03534	0.04214	0.04942	0.05716	0.0654	0.07412	0.08333	0.09304	0.10325	0.11396	0.12517	0.13687	0.14905	0.16172	0.17485	0.18845	0.20248	0.21694	0.23181	0.24706	0.26268	0.27863
	3.6	0.02465	0.02513	0.02553	0.02584	0.02605	0.02616	0.02615	0.02602	0.02575	0.02534	0.02478	0.02407	0.02321	0.0222	0.02108	0.01987	0.01863	0.01747	0.01655	0.01607	0.01629	0.0174	0.01949	0.02252	0.02639	0.03101	0.0363	0.0422	0.04869	0.05575	0.06335	0.07149	0.08016	0.08936	0.09909	0.10934	0.1201	0.13137	0.14313	0.15539	0.16813	0.18134	0.19499	0.20908	0.22359	0.23848	0.25375	0.26935
	3.65	0.02574	0.02644	0.02708	0.02766	0.02818	0.02862	0.02899	0.02927	0.02946	0.02956	0.02957	0.0295	0.02935	0.02915	0.0289	0.02865	0.02844	0.02833	0.02839	0.02871	0.02939	0.03051	0.03217	0.03443	0.03732	0.04087	0.04507	0.04993	0.05543	0.06154	0.06827	0.07559	0.08349	0.09197	0.101	0.11059	0.12073	0.13139	0.14258	0.15428	0.16647	0.17914	0.19228	0.20587	0.21988	0.23429	0.24907	0.26421
	3.7	0.02687	0.02779	0.02869	0.02955	0.03038	0.03116	0.0319	0.03259	0.03324	0.03384	0.03439	0.03491	0.03539	0.03586	0.03634	0.03684	0.0374	0.03805	0.03884	0.03982	0.04104	0.04256	0.04444	0.04673	0.04947	0.05271	0.05648	0.0608	0.06569	0.07115	0.07719	0.08382	0.09102	0.09881	0.10716	0.11607	0.12554	0.13555	0.1461	0.15717	0.16874	0.18081	0.19335	0.20634	0.21977	0.23361	0.24783	0.2624
	3.75	0.02786	0.029	0.03013	0.03125	0.03237	0.03347	0.03455	0.03562	0.03667	0.03771	0.03873	0.03975	0.04078	0.04182	0.04288	0.04399	0.04517	0.04645	0.04784	0.04939	0.05114	0.05312	0.05537	0.05793	0.06084	0.06414	0.06786	0.07204	0.07669	0.08185	0.08751	0.09371	0.10044	0.10771	0.11552	0.12387	0.13276	0.14219	0.15214	0.1626	0.17357	0.18503	0.19696	0.20934	0.22215	0.23537	0.24898	0.26295
	3.8	0.02863	0.02996	0.0313	0.03265	0.03401	0.03539	0.03677	0.03816	0.03956	0.04097	0.0424	0.04385	0.04533	0.04684	0.0484	0.05002	0.05172	0.05351	0.05542	0.05747	0.05969	0.0621	0.06474	0.06764	0.07083	0.07434	0.0782	0.08244	0.08708	0.09214	0.09766	0.10364	0.11009	0.11704	0.12448	0.13242	0.14087	0.14982	0.15927	0.16921	0.17963	0.19052	0.20187	0.21367	0.22588	0.2385	0.25149	0.26484
	3.85	0.02914	0.03062	0.03214	0.03368	0.03526	0.03686	0.0385	0.04016	0.04185	0.04358	0.04535	0.04715	0.049	0.05091	0.05288	0.05492	0.05704	0.05927	0.06161	0.06409	0.06672	0.06953	0.07254	0.07578	0.07926	0.08302	0.08708	0.09147	0.0962	0.1013	0.10679	0.11269	0.11901	0.12577	0.13297	0.14063	0.14875	0.15733	0.16637	0.17588	0.18583	0.19623	0.20706	0.21831	0.22996	0.242	0.25441	0.26715
	3.9	0.02938	0.03099	0.03265	0.03435	0.03609	0.03789	0.03973	0.04161	0.04355	0.04553	0.04757	0.04966	0.05182	0.05405	0.05635	0.05873	0.06121	0.0638	0.0665	0.06933	0.07232	0.07547	0.0788	0.08234	0.0861	0.0901	0.09437	0.09892	0.10378	0.10897	0.1145	0.12038	0.12665	0.1333	0.14035	0.1478	0.15568	0.16397	0.17268	0.18182	0.19137	0.20133	0.2117	0.22246	0.23359	0.24509	0.25693	0.2691
	3.95	0.02937	0.03107	0.03284	0.03466	0.03654	0.03848	0.04048	0.04254	0.04467	0.04686	0.04911	0.05144	0.05384	0.05632	0.05889	0.06155	0.06431	0.06718	0.07017	0.07329	0.07656	0.07999	0.08359	0.08738	0.09137	0.09559	0.10004	0.10475	0.10974	0.11501	0.12059	0.12648	0.13272	0.13929	0.14623	0.15353	0.16121	0.16926	0.17769	0.18651	0.19571	0.20528	0.21522	0.22552	0.23618	0.24717	0.25848	0.27009
[truncated: 172 more columns]

## Sheet: Figure 3
Figure 3a								Figure 3b							Figure 3c		Active contribution (×106 μM min-1 mol-1)						Figure 3h								Figure 3i								Figure 3j
	ZAF(Ser)	Reaction time(min)	Measurement 1 (mM)	Measurement 2 (mM)	Measurement 3(mM)	Average (mM)	STDEV			Measurement 1 (μM min-1)	Measurement 2 (μM min-1)	Measurement 3 (μM min-1)	Average (μM min-1)	STDEV			Measurement 1	Measurement 2	Measurement 3	Average	STDEV				Reaction temperature (℃)	Measurement 1 (μM min-1)	Measurement 1 (μM min-1)	Measurement 3 (μM min-1)	Average (μM min-1)	STDEV			Concentration of GndHCl (M)	Measurement 1 (μM min-1)	Measurement 1 (μM min-1)	Measurement 3 (μM min-1)	Average (μM min-1)	STDEV			Serine amount per unit catalyst (mmol g-1)	Molar ratio of Ser to Zn	Measurement 1 (μM min-1)	Measurement 1 (μM min-1)	Measurement 3 (μM min-1)	Average (μM min-1)	STDEV
		5	0.0777	0.0749	0.0757	0.0761	0.00144222		ZAF(Ser)	6.31623	6.70326	6.63593	6.55181	0.206778		Zn	0.121512	0.118605	0.119186	0.119767	0.00153823			ZAF(Ser)	20	5.96	5.6	5.61	5.72	0.21		ZAF(Ser)	0	6.63	6.7	6.76	6.7	0.06		ZAF(Ser)+Ser	0	0	6.39	6.76	7.1	6.75	0.36
		10	0.1079	0.106	0.1058	0.106567	0.00115902		ZAF(HSer)	6.34373	6.8153	7.27942	6.81282	0.661629		Ser	1.24018	1.35269	1.33312	1.30866	0.0601099				30	6.14	5.89	5.78	5.94	0.19			2	6.87	6.51	6.32	6.57	0.26			1	0	6.76	6.7	7.14	6.87	0.23
		15	0.1366	0.1285	0.1307	0.131933	0.00418848		ZAF(Ala)	1.72664	1.87073	1.69805	1.76514	0.0925557		Hser	1.50131	1.66619	1.82847	1.66532	0.163583				35	6.32	5.95	5.94	6.07	0.22			4	4.52	4.6	4.49	4.54	0.06			2	5.8	6.78	6.85	7.13	6.92	0.19
		20	0.1574	0.1608	0.1593	0.159167	0.00170392		ZAF(Cys)	2.33197	2.70779	2.29442	2.44	0.228595		Ala	0	0	0	0	0				40	6.72	6.93	6.32	6.66	0.31			6	4.03	3.75	3.63	3.81	0.2			3	11.6	7.3	7.43	6.96	7.23	0.24
		25	0.1899	0.1943	0.1895	0.191233	0.00266333									Cys	0.0163933	0.0382438	0.0142106	0.0229492	0.0132904				45	6.93	7.05	6.52	6.83	0.28			8	3.14	3	2.83	2.99	0.1			5	17.4	7.44	7.37	6.88	7.23	0.31
		30	0.2138	0.2108	0.2067	0.210433	0.00356417																		50	6.98	7.25	6.57	6.93	0.34											10	29.1	7.49	7.44	6.96	7.29	0.29
		40	0.2526	0.2681	0.2639	0.261533	0.00801644																		60	6.27	6.23	6.4	6.3	0.09			Concentration of GndHCl(M)	Measurement 1 (μM min-1)	Measurement 1 (μM min-1)	Measurement 3 (μM min-1)	Average (μM min-1)	STDEV			15	58.1	7.3	7.6	6.89	7.26	0.35
																									70	3.64	3.19	3.15	3.32	0.27		ZAF	0	2.03	1.92	2.05	2	0.07				87.2
	ZAF	Reaction time(min)	Measurement 1 (mM)	Measurement 2 (mM)	Measurement 3(mM)	Average (mM)	STDEV																		80	2.46	2.29	2.59	2.45	0.15			2	1.94	1.93	2.04	1.97	0.06			Sample	Molar ratio of Ser to Zn	Measurement 1 (μM min-1)	Measurement 1 (μM min-1)	Measurement 3 (μM min-1)	Average (μM min-1)	STDEV
		5	0.0266	0.0271	0.026	0.0265667	0.000550757																										4	1.94	1.93	1.99	1.95	0.03		Ser@ZAF	ZAF	0	1.96	1.97	1.86	1.93	0.06
		10	0.0316	0.0325	0.0321	0.0320667	0.000450925																		Reaction temperature (℃)	Measurement 1 (μM min-1)	Measurement 1 (μM min-1)	Measurement 3 (μM min-1)	Average (μM min-1)	STDEV			6	1.91	2	2.01	1.97	0.05			1 Ser@ZAF	0.22	2.09	2.05	2.08	2.07	0.02
		15	0.0364	0.0367	0.0366	0.0365667	0.000152753																	ZAF	20	2.09	2.04	2.05	2.06	0.02			8	2	1.95	2.03	1.99	0.04			2 Ser@ZAF	0.25	2.68	2.78	2.63	2.7	0.08
		20	0.044	0.0443	0.0437	0.044	0.0003																		30	2.07	2.03	2.13	2.08	0.05											3 Ser@ZAF	0.29	3.79	3.59	3.7	3.69	0.1
		25	0.0583	0.0593	0.0602	0.0592667	0.000950438																		35	2.05	2.06	2.14	2.08	0.05											5 Ser@ZAF	0.37	5.81293	5.83277	6.029	5.89157	0.119433
		30	0.0674	0.0667	0.0691	0.0677333	0.00123423																		40	2.05	2.04	2.13	2.07	0.05											10 Ser@ZAF	0.42	7.87	7.7	7.1	7.55	0.4
		40	0.0805	0.0835	0.0812	0.0817333	0.0015695																		45	2.05	2.05	2.23	2.11	0.1											15 Ser@ZAF	0.49	8.54	8.26	7.64	8.15	0.46
																									50	2.13	2.19	2.37	2.23	0.13
	ZnSer	Reaction time(min)	Measurement 1 (mM)	Measurement 2 (mM)	Measurement 3(mM)	Average (mM)	STDEV																		60	2.44	2.43	2.48	2.45	0.03											Serine amount per unit catalyst (mmol g-1)	Molar ratio of Ser to Zn	Measurement 1 (μM min-1)	Measurement 1 (μM min-1)	Measurement 3 (μM min-1)	Average (μM min-1)	STDEV
		5	0.0196	0.02	0.021	0.0202	0.00072111																		70	2.55	2.54	2.46	2.52	0.05										ZAF+Ser	0	0	2.36	1.78	2.11	2.08	0.29
		10	0.021	0.0209	0.0216	0.0211667	0.000378594																		80	2.54	2.53	2.63	2.57	0.06											1	5.8	2.11	2.01	1.74	1.95	0.19
		15	0.0221	0.0222	0.0223	0.0222	0.0001																																		2	11.6	1.75	1.73	1.85	1.78	0.06
		20	0.0231	0.0234	0.0243	0.0236	0.0006245																																		3	17.4	1.61	1.72	1.69	1.67	0.06
		25	0.0269	0.0262	0.027	0.0267	0.00043589																																		5	29.1	1.55	1.7	1.66	1.64	0.08
		30	0.0303	0.0294	0.0345	0.0314	0.00272213																																		10	58.1	1.57	1.64	1.6	1.6	0.03
		40	0.0338	0.0315	0.04	0.0351	0.00439659																																		15	87.2	1.5	1.65	1.69	1.61	0.1
	Zn2+	Reaction time(min)	Measurement 1 (mM)	Measurement 2 (mM)	Measurement 3(mM)	Average (mM)	STDEV
		5	0.0169	0.017	0.0157	0.0165333	0.000723418
		10	0.0187	0.0182	0.0191	0.0186667	0.000450925
		15	0.0194	0.0186	0.0197	0.0192333	0.000568624
		20	0.0187	0.0189	0.0193	0.0189667	0.000305505
		25	0.0188	0.0187	0.019	0.0188333	0.000152753
		30	0.019	0.0188	0.0199	0.0192333	0.000585947
		40	0.0179	0.0176	0.0206	0.0187	0.00165227
	Ser	Reaction time(min)	Measurement 1 (mM)	Measurement 2 (mM)	Measurement 3(mM)	Average (mM)	STDEV
		5	0.0102	0.0102	0.0096	0.01	0.00034641
		10	0.0105	0.0104	0.0104	0.0104333	5.7735e-05
		15	0.0109	0.011	0.0111	0.011	0.0001
		20	0.0106	0.0108	0.0106	0.0106667	0.00011547
		25	0.0107	0.0112	0.0108	0.0109	0.000264575
		30	0.0114	0.0119	0.0117	0.0116667	0.000251661
		40	0.0172	0.0176	0.0159	0.0169	0.000888819
	BTA	Reaction time(min)	Measurement 1 (mM)	Measurement 2 (mM)	Measurement 3(mM)	Average (mM)	STDEV
		5	0.0184	0.0165	0.019	0.0179667	0.00130512
		10	0.0162	0.0165	0.0167	0.0164667	0.000251661
		15	0.0151	0.0155	0.0154	0.0153333	0.000208167
		20	0.0168	0.017	0.0177	0.0171667	0.000472582
		25	0.0177	0.0175	0.0184	0.0178667	0.000472582
		30	0.0168	0.0173	0.0177	0.0172667	0.000450925
		40	0.0125	0.0182	0.0154	0.0153667	0.00285015
	Blank	Reaction time(min)	Measurement 1 (mM)	Measurement 2 (mM)	Measurement 3(mM)	Average (mM)	STDEV
		5	0.0118	0.0118	0.0126	0.0120667	0.00046188
		10	0.0119	0.0124	0.0136	0.0126333	0.000873689
		15	0.0112	0.0119	0.0121	0.0117333	0.000472582
		20	0.0111	0.0111	0.0109	0.0110333	0.00011547
		25	0.0144	0.0141	0.0149	0.0144667	0.000404145
		30	0.0113	0.0123	0.0109	0.0115	0.00072111
		40	0.0107	0.0122	0.0133	0.0120667	0.00130512

## Sheet: Figure 4
Figure 4d					Figure 4e
		△G (kcal mol-1)				ZAF(Ser)
		ZAF	ZAF(Ser)				△G (kcal mol-1)
	1	0	0			1	0
	2	0	0			2	0
	3	8.59	8.45			3	14.22
	4	8.59	8.45			4	14.22
	5	34.47	39.18			5	6.83
	6	34.47	39.18			6	6.83
	7	19.2	19.43			7	14.19
	8	19.2	19.43			8	14.19
	9	42.02	23.62			9	-3.93
	10	42.02	23.62			10	-3.93
	11	13.25	14.25			11	16.84
	12	13.25	14.25			12	16.84
	13	14.87	15.35			13	16.16
	14	14.87	15.35			14	16.16
	15	6.88	6.88			15	24.16
	16	6.88	6.88			16	24.16
						17	6.88
						18	6.88

## Sheet: Figure 5
Figure 5a								Figure 5b								Figure 5c									Figure 5d									Figure 5e										Figure 5f
		pH	Measurement 1 (%)	Measurement 2 (%)	Measurement 3 (%)	Average (%)	STDEV			Temperature(℃)	Measurement 1 (%)	Measurement 2 (%)	Measurement 3 (%)	Average (%)	STDEV			Organic solvent	Measurement 1 (%)	Measurement 2 (%)	Measurement 3 (%)	Average (%)	STDEV				OTA concentration (mg mL-1)	Measurement 1 (ng L-1 min-1)	Measurement 2 (ng L-1 min-1)	Measurement 3 (ng L-1 min-1)	Average (ng L-1 min-1)	STDEV			Reaction medium	Catalyst	OTA concentration (mg L-1)	Measurement 1 (%)	Measurement 2 (%)	Measurement 3 (%)	Average (%)	STDEV			Reaction medium	Catalyst	OTA concentration (mg L-1)	Measurement 1 (%)	Measurement 2 (%)
	ZAF(Ser)	3	83.7664	78.4733	87.5573	83.2656	4.56264		ZAF(Ser)	20	119.017	123.932	116.221	119.723	3.90356		ZAF(Ser)	MeOH	105.656	103.511	108.511	105.893	2.50841			ZAF(Ser)	1	0.0537	0.0536	0.0535	0.0536	0.0001			Biological Fermentation Broth	ZAF(Ser)	2	93.7697	90.6485	92.57	92.3294	1.57444			Red Wine	ZAF(Ser)	3	99.309	99.4367
		4	84.5965	90.1145	79.5802	84.7637	5.26917			30	113.23	109.399	113.282	111.971	2.22733			EtOH	91.4391	84.0076	87.2137	87.5535	3.72735				2	0.1172	0.1171	0.1172	0.1172	0.0001					5	67.9098	68.9648	68.33	68.3981	0.531152					6	99.1683	99.7984
		5	85.7872	88.6641	84.4275	86.2929	2.16312			40	112.777	110.581	111.145	111.501	1.14013			ACN	107.697	104.237	104.771	105.568	1.86291				4	0.1876	0.1887	0.1883	0.1882	0.0005					10	55.9912	54.6796	54.57	55.083	0.790805					12	88.7503	91.883
		6	87.2414	89.1603	87.7099	88.0372	1.00044			50	114.367	111.84	108.969	111.725	2.70048			ACE	126.338	121.985	123.435	123.919	2.21663				6	0.285	0.2832	0.2815	0.2832	0.0017				Native CPA	2	11.7592	12.0405	11.68	11.8266	0.189472				Native CPA	3	9.38621	11.142
		7	96.9614	97.9771	98.6641	97.8675	0.856634			60	114.148	110.658	109.466	111.424	2.43333			DCM	110.597	103.511	105.534	106.548	3.64978				8	0.2941	0.2966	0.2972	0.296	0.0017					5	7.21039	8.70518	8.83	8.24852	0.901211					6	8.03798	8.47694
		8	82.8394	85.687	81.0305	83.1857	2.34747			70	103.207	107.339	102.481	104.342	2.62046			DMF	100.502	98.626	102.939	100.689	2.16256														10	4.9936	4.52034	5.73	5.08131	0.609583					12	7.02585	7.79875
		9	74.6703	71.2214	78.5496	74.8138	3.66623			80	105.293	102.571	107.672	105.179	2.55233			DMSO	100.842	103.893	106.298	103.678	2.73408				OTA concentration (mg mL-1)	Measurement 1 (ng L-1 min-1)	Measurement 2 (ng L-1 min-1)	Measurement 3 (ng L-1 min-1)	Average (ng L-1 min-1)	STDEV
																		DMA	107.707	106.679	103.511	105.966	2.187			Native CPA	1	0.0151	0.017	0.0155	0.0159	0.0010
		pH	Measurement 1 (%)	Measurement 2 (%)	Measurement 3 (%)	Average (%)	STDEV			Temperature(℃)	Measurement 1 (%)	Measurement 2 (%)	Measurement 3 (%)	Average (%)	STDEV			Tris-HCl	118.12	110.496	120.038	116.218	5.04726				2	0.0429	0.0425	0.0424	0.0426	0.0003
	Native hydrolase	3	15.9674	15.3435	19.2366	16.8492	2.091		Native hydrolase	20	121.638	122.481	122.71	122.276	0.56451												4	0.1111	0.1115	0.1124	0.1117	0.0007
		4	83.2575	78.6641	79.5802	80.5006	2.43107			30	110.779	117.099	114.427	114.102	3.17265			Organic solvent	Measurement 1 (%)	Measurement 2 (%)	Measurement 3 (%)	Average (%)	STDEV				6	0.1371	0.1391	0.1512	0.1425	0.0076
		5	96.341	88.6641	95.8779	93.6276	4.30477			40	69.8783	68.6641	69.1603	69.2342	0.61045		Native hydrolase	MeOH	3.15309	8.0916	5.45802	5.56757	2.47108				8	0.1586	0.1669	0.1714	0.1656	0.0065
		6	105.497	104.389	106.794	105.56	1.20352			50	19.2069	16.4885	21.1832	18.9596	2.35708			EtOH	0.79148	3.85496	7.06107	3.9025	3.13506
		7	96.2705	94.1603	98.6641	96.365	2.25339			60	12.3026	11.4885	14.0458	12.6123	1.30645			ACN	0.834349	1.18321	5.53435	2.5173	2.61866
		8	4.135	5.53435	4.69466	4.788	0.70433			70	2.18634	4.35115	3.24427	3.26059	1.0825			ACE	23.1719	34.1985	24.1985	27.1896	6.0915
		9	0.75386	2.51908	2.21374	1.82889	0.943442			80	4.21097	4.92366	3.47328	4.20264	0.725227			DCM	0.844556	0.458015	6.29771	2.53343	3.26569
																		DMF	1.02318	3.20611	7.51908	3.91612	3.30564
																		DMSO	94.7137	103.893	106.298	101.635	6.1133
																		DMA	2.4628	3.62595	4.27481	3.45452	0.918087
																		Tris-HCl	99.6569	106.679	97.1374	101.158	4.94491
[truncated: 3 more columns]

## Sheet: Supplementary Figure 1
Supplementary Figure 1a						Supplementary Figure 1b
		Intensity (a.u.)		ZnCl2	Zn(OAc)2		Source Zinc	Measurement 1 (μM min-1)	Measurement 2 (μM min-1)	Measurement 3 (μM min-1)	Average (μM min-1)	STDEV
	2 theta (degree)	Zn(NO3)2▪6H2O	2 theta (degree)	Intensity (arb. units)			Zn(NO3)2	6.32	6.7	6.64	6.55	0.21
	5.007	8	5	48	47		ZnCl2	2.86	2.98	2.75	2.86	0.11
	5.02	8	5.02	48	47		Zn(OAc)2	2.78	2.98	2.58	2.78	0.2
	5.033	8	5.04	48	47
	5.046	11	5.06	48	48
	5.059	4	5.08	48	48
	5.072	2	5.1	48	49
	5.085	0	5.12	48	49
	5.098	0	5.14	48	49
	5.112	0	5.16	49	49
	5.125	0	5.18	51	50
	5.138	0	5.2	52	50
	5.151	0	5.22	53	50
	5.164	0	5.24	54	50
	5.177	0	5.26	53	50
	5.19	0	5.28	52	50
	5.204	0	5.3	51	50
	5.217	0	5.32	51	50
	5.23	0	5.34	51	50
	5.243	0	5.36	50	50
	5.256	0	5.38	50	50
	5.269	0	5.4	50	50
	5.282	4	5.42	50	50
	5.295	2	5.44	49	50
	5.309	4	5.46	49	50
	5.322	3	5.48	48	50
	5.335	5	5.5	48	50
	5.348	3	5.52	48	51
	5.361	3	5.54	48	51
	5.374	3	5.56	48	51
	5.387	5	5.58	48	51
	5.4	3	5.6	48	51
	5.414	7	5.62	47	52
	5.427	6	5.64	47	52
	5.44	4	5.66	47	52
	5.453	5	5.68	47	52
	5.466	7	5.7	47	52
	5.479	5	5.72	47	52
	5.492	5	5.74	47	52
	5.506	9	5.76	47	52
	5.519	11	5.78	48	52
	5.532	12	5.8	48	52
	5.545	14	5.82	48	52
	5.558	16	5.84	49	52
	5.571	15	5.86	49	52
	5.584	14	5.88	50	52
	5.597	16	5.9	50	52
	5.611	15	5.92	50	52
	5.624	17	5.94	51	52
	5.637	23	5.96	51	52
	5.65	14	5.98	52	52
	5.663	16	6	52	53
	5.676	16	6.02	52	53
	5.689	13	6.04	52	53
	5.702	13	6.06	52	53
	5.716	12	6.08	52	53
	5.729	9	6.1	53	54
	5.742	10	6.12	53	54
	5.755	11	6.14	53	55
	5.768	10	6.16	53	55
	5.781	10	6.18	53	55
	5.794	9	6.2	53	56
	5.808	9	6.22	53	56
	5.821	12	6.24	53	57
	5.834	11	6.26	53	57
	5.847	10	6.28	53	57
	5.86	13	6.3	53	58
	5.873	16	6.32	54	58
	5.886	18	6.34	53	58
	5.899	18	6.36	53	58
	5.913	20	6.38	54	58
	5.926	23	6.4	54	58
	5.939	21	6.42	54	58
	5.952	25	6.44	55	58
	5.965	22	6.46	55	58
	5.978	24	6.48	55	59
	5.991	27	6.5	56	58
	6.004	29	6.52	56	58
	6.018	29	6.54	56	59
	6.031	29	6.56	56	59
	6.044	32	6.58	57	59
	6.057	35	6.6	59	60
	6.07	35	6.62	61	60
	6.083	36	6.64	61	61
	6.096	34	6.66	60	61
	6.11	32	6.68	56	62
	6.123	47	6.7	56	63
	6.136	41	6.72	56	63
	6.149	47	6.74	56	64
	6.162	50	6.76	56	65
	6.175	54	6.78	56	65
	6.188	59	6.8	56	66
	6.201	38	6.82	56	66
	6.215	50	6.84	56	67
	6.228	43	6.86	56	67
	6.241	39	6.88	56	67
	6.254	54	6.9	56	67
	6.267	64	6.92	57	67
	6.28	82	6.94	57	67
	6.293	78	6.96	58	67
	6.306	71	6.98	58	67
	6.32	74	7	58	67
	6.333	66	7.02	59	67
	6.346	64	7.04	59	67
	6.359	76	7.06	59	67
	6.372	65	7.08	59	67
	6.385	62	7.1	59	68
	6.398	61	7.12	59	68
	6.412	63	7.14	59	68
	6.425	68	7.16	59	69
	6.438	68	7.18	59	69
	6.451	71	7.2	60	69
	6.464	78	7.22	60	70
	6.477	73	7.24	60	70
	6.49	68	7.26	60	71
	6.503	73	7.28	61	71
	6.517	72	7.3	61	71
	6.53	73	7.32	62	71
	6.543	76	7.34	62	72
	6.556	81	7.36	62	72
	6.569	84	7.38	63	72
	6.582	84	7.4	63	72
	6.595	88	7.42	64	72
	6.608	84	7.44	64	72
	6.622	86	7.46	65	73
	6.635	93	7.48	66	73
	6.648	94	7.5	66	74
	6.661	96	7.52	67	74
	6.674	98	7.54	67	75
	6.687	98	7.56	67	76
	6.7	103	7.58	68	78
	6.714	104	7.6	68	79
	6.727	105	7.62	69	80
	6.74	108	7.64	70	82
	6.753	108	7.66	71	83
	6.766	103	7.68	71	85
	6.779	111	7.7	68	86
	6.792	123	7.72	68	87
	6.805	119	7.74	68	88
	6.819	106	7.76	67	90
	6.832	118	7.78	67	91
	6.845	113	7.8	67	91
	6.858	117	7.82	67	88
	6.871	130	7.84	67	88
	6.884	119	7.86	67	88
	6.897	116	7.88	67	87
	6.91	111	7.9	67	87
	6.924	112	7.92	67	87
	6.937	130	7.94	67	86
	6.95	135	7.96	68	86
	6.963	143	7.98	68	86
	6.976	157	8	69	85
	6.989	146	8.02	69	85
	7.002	136	8.04	70	85
	7.015	140	8.06	70	85
	7.029	122	8.08	70	86
	7.042	121	8.1	71	86
	7.055	130	8.12	72	87
	7.068	136	8.14	71	87
	7.081	159	8.16	71	88
	7.094	153	8.18	71	88
	7.107	160	8.2	70	88
	7.121	167	8.22	70	88
	7.134	156	8.24	70	89
	7.147	165	8.26	69	89
	7.16	177	8.28	68	89
	7.173	162	8.3	68	90
	7.186	172	8.32	68	90
	7.199	173	8.34	68	90
	7.212	177	8.36	68	90
	7.226	177	8.38	68	89
	7.239	178	8.4	68	89
	7.252	180	8.42	68	89
	7.265	179	8.44	68	88
	7.278	182	8.46	67	88
	7.291	184	8.48	67	88
	7.304	188	8.5	67	87
	7.317	190	8.52	69	86
	7.331	193	8.54	70	86
	7.344	193	8.56	71	85
	7.357	194	8.58	71	84
	7.37	198	8.6	70	84
	7.383	200	8.62	66	83
	7.396	204	8.64	66	82
	7.409	204	8.66	66	81
	7.423	222	8.68	65	80
	7.436	216	8.7	64	79
	7.449	218	8.72	64	79
	7.462	219	8.74	63	78
	7.475	199	8.76	62	77
	7.488	206	8.78	62	76
	7.501	213	8.8	61	76
	7.514	212	8.82	60	75
	7.528	222	8.84	59	74
	7.541	233	8.86	59	74
	7.554	243	8.88	59	73
	7.567	248	8.9	58	73
	7.58	234	8.92	58	72
	7.593	243	8.94	58	72
	7.606	240	8.96	57	72
	7.619	246	8.98	56	71
	7.633	243	9	56	71
	7.646	246	9.02	56	71
	7.659	259	9.04	55	71
	7.672	271	9.06	55	70
	7.685	256	9.08	54	70
	7.698	260	9.1	54	69
	7.711	255	9.12	53	69
	7.725	255	9.14	52	68
	7.738	246	9.16	52	68
	7.751	246	9.18	51	67
	7.764	253	9.2	51	66
	7.777	247	9.22	50	66
	7.79	247	9.24	49	65
	7.803	257	9.26	49	64
	7.816	271	9.28	48	63
	7.83	273	9.3	48	62
	7.843	253	9.32	47	61
	7.856	264	9.34	47	60
	7.869	267	9.36	47	59
	7.882	269	9.38	46	58
	7.895	271	9.4	46	58
	7.908	271	9.42	46	57
	7.921	265	9.44	46	56
	7.935	282	9.46	45	55
	7.948	293	9.48	45	55
	7.961	291	9.5	45	54
	7.974	285	9.52	45	54
	7.987	292	9.54	45	53
	8	288	9.56	45	53
	8.013	280	9.58	45	53
	8.027	286	9.6	45	52
	8.04	283	9.62	44	52
	8.053	283	9.64	44	52
	8.066	293	9.66	44	51
	8.079	297	9.68	43	51
	8.092	316	9.7	43	51
	8.105	327	9.72	42	50
	8.118	322	9.74	42	50
	8.132	330	9.76	41	49
	8.145	314	9.78	41	49
	8.158	305	9.8	40	48
	8.171	304	9.82	40	48
	8.184	287	9.84	39	47
	8.197	294	9.86	39	47
	8.21	308	9.88	39	47
	8.223	314	9.9	39	46
	8.237	331	9.92	39	46
	8.25	327	9.94	39	45
	8.263	328	9.96	39	45
	8.276	334	9.98	39	45
	8.289	321	10	39	44
	8.302	323	10.02	39	44
	8.315	325	10.04	40	44
	8.329	320	10.06	40	43
	8.342	323	10.08	40	43
	8.355	321	10.1	40	43
	8.368	328	10.12	40	43
	8.381	324	10.14	41	42
	8.394	318	10.16	41	42
	8.407	327	10.18	41	42
	8.42	327	10.2	41	41
	8.434	331	10.22	40	41
	8.447	322	10.24	40	41
	8.46	321	10.26	40	40
	8.473	339	10.28	39	40
	8.486	345	10.3	39	40
	8.499	357	10.32	38	39
	8.512	387	10.34	38	39
	8.525	416	10.36	37	39
	8.539	446	10.38	36	39
	8.552	458	10.4	35	38
	8.565	471	10.42	34	38
	8.578	487	10.44	34	38
	8.591	475	10.46	33	38
	8.604	475	10.48	32	38
	8.617	491	10.5	31	38
	8.631	494	10.52	31	38
	8.644	510	10.54	31	38
	8.657	525	10.56	30	38
	8.67	553	10.58	30	38
	8.683	567	10.6	30	38
	8.696	578	10.62	30	38
	8.709	597	10.64	30	38
	8.722	619	10.66	30	37
	8.736	620	10.68	30	37
	8.749	660	10.7	31	37
	8.762	718	10.72	31	37
	8.775	756	10.74	31	37
	8.788	779	10.76	31	36
	8.801	825	10.78	32	36
	8.814	878	10.8	32	35
	8.827	916	10.82	32	35
	8.841	991	10.84	32	35
	8.854	1071	10.86	32	34
	8.867	1160	10.88	32	34
	8.88	1250	10.9	33	34
	8.893	1376	10.92	33	33
	8.906	1535	10.94	33	33
	8.919	1721	10.96	33	33
	8.933	1922	10.98	33	33
	8.946	2171	11	33	33
	8.959	2392	11.02	33	33
	8.972	2617	11.04	33	33
	8.985	2809	11.06	33	33
	8.998	3047	11.08	33	33
	9.011	3310	11.1	33	33
	9.024	3578	11.12	33	34
	9.038	3658	11.14	33	34
	9.051	3648	11.16	33	34
	9.064	3499	11.18	33	35
	9.077	3044	11.2	33	35
	9.09	2266	11.22	32	35
	9.103	1527	11.24	32	35
	9.116	1066	11.26	32	35
	9.129	646	11.28	31	35
	9.143	379	11.3	31	35
	9.156	266	11.32	30	35
	9.169	247	11.34	29	34
	9.182	240	11.36	29	34
	9.195	226	11.38	28	33
	9.208	215	11.4	28	33
	9.221	193	11.42	27	32
	9.235	168	11.44	27	32
	9.248	174	11.46	26	31
	9.261	168	11.48	26	31
	9.274	173	11.5	26	30
	9.287	160	11.52	25	30
	9.3	154	11.54	25	30
	9.313	95	11.56	25	29
	9.326	118	11.58	25	29
	9.34	145	11.6	25	29
	9.353	132	11.62	25	29
	9.366	119	11.64	26	29
	9.379	124	11.66	26	29
	9.392	123	11.68	26	29
	9.405	122	11.7	26	29
	9.418	116	11.72	26	29
	9.431	112	11.74	27	30
	9.445	110	11.76	27	30
	9.458	109	11.78	27	30
	9.471	117	11.8	28	30
	9.484	110	11.82	28	30
	9.497	98	11.84	28	30
	9.51	102	11.86	28	30
	9.523	103	11.88	28	30
	9.537	97	11.9	28	30
	9.55	97	11.92	28	30
	9.563	94	11.94	28	30
	9.576	92	11.96	28	30
	9.589	87	11.98	28	30
	9.602	83	12	28	30
	9.615	82	12.02	28	30
	9.628	84	12.04	28	30
	9.642	83	12.06	28	30
	9.655	79	12.08	28	30
	9.668	77	12.1	28	30
	9.681	75	12.12	28	30
	9.694	74	12.14	28	31
	9.707	75	12.16	28	31
	9.72	71	12.18	28	31
	9.733	65	12.2	28	31
	9.747	73	12.22	27	31
	9.76	74	12.24	27	31
	9.773	63	12.26	27	31
	9.786	58	12.28	27	31
	9.799	58	12.3	27	31
	9.812	58	12.32	27	31
	9.825	50	12.34	27	31
	9.839	46	12.36	27	31
	9.852	50	12.38	27	31
	9.865	55	12.4	27	31
	9.878	58	12.42	27	31
	9.891	61	12.44	27	30
	9.904	62	12.46	27	30
	9.917	59	12.48	27	30
	9.93	47	12.5	27	30
	9.944	30	12.52	27	30
	9.957	20	12.54	27	30
	9.97	21	12.56	27	29
	9.983	23	12.58	27	29
	9.996	14	12.6	27	29
	10.009	13	12.62	27	29
	10.022	25	12.64	27	29
	10.035	24	12.66	27	29
	10.049	20	12.68	27	29
	10.062	37	12.7	27	28
	10.075	42	12.72	27	28
	10.088	32	12.74	27	28
	10.101	15	12.76	27	28
	10.114	24	12.78	27	28
	10.127	23	12.8	27	29
	10.141	20	12.82	27	29
	10.154	21	12.84	27	29
	10.167	20	12.86	28	29
	10.18	17	12.88	28	29
	10.193	15	12.9	28	29
	10.206	13	12.92	28	30
	10.219	11	12.94	28	30
	10.232	7	12.96	27	30
	10.246	7	12.98	27	30
	10.259	6	13	27	30
	10.272	14	13.02	27	30
	10.285	14	13.04	27	31
	10.298	6	13.06	27	31
	10.311	0	13.08	27	31
	10.324	0	13.1	26	31
	10.337	0	13.12	26	31
	10.351	0	13.14	26	31
	10.364	0	13.16	26	31
	10.377	4	13.18	26	31
	10.39	6	13.2	26	31
	10.403	0	13.22	26	31
	10.416	2	13.24	26	31
	10.429	2	13.26	26	31
	10.443	15	13.28	26	31
	10.456	18	13.3	26	31
	10.469	18	13.32	27	32
	10.482	14	13.34	27	32
	10.495	5	13.36	27	32
	10.508	4	13.38	27	32
	10.521	4	13.4	27	31
	10.534	0	13.42	27	31
	10.548	0	13.44	27	31
	10.561	0	13.46	28	31
	10.574	4	13.48	28	31
	10.587	3	13.5	28	31
	10.6	9	13.52	28	31
	10.613	14	13.54	28	31
	10.626	8	13.56	29	31
	10.639	2	13.58	29	30
	10.653	0	13.6	29	30
	10.666	0	13.62	30	30
	10.679	7	13.64	30	30
	10.692	8	13.66	31	30
	10.705	2	13.68	31	30
	10.718	0	13.7	31	31
	10.731	0	13.72	32	31
	10.744	0	13.74	32	31
	10.758	0	13.76	32	31
	10.771	0	13.78	33	32
	10.784	0	13.8	33	32
	10.797	10	13.82	33	32
	10.81	9	13.84	33	32
	10.823	0	13.86	33	33
	10.836	0	13.88	32	33
	10.85	0	13.9	32	33
	10.863	0	13.92	32	33
	10.876	0	13.94	31	33
	10.889	9	13.96	31	33
	10.902	14	13.98	31	33
	10.915	0	14	30	33
	10.928	0	14.02	30	33
	10.941	0	14.04	30	33
	10.955	0	14.06	29	33
	10.968	0	14.08	29	33
	10.981	3	14.1	29	33
	10.994	15	14.12	29	32
	11.007	17	14.14	29	32
	11.02	3	14.16	29	32
	11.033	0	14.18	29	32
	11.046	2	14.2	29	32
	11.06	10	14.22	29	31
	11.073	15	14.24	29	31
	11.086	14	14.26	29	31
	11.099	15	14.28	30	31
	11.112	22	14.3	30	31
	11.125	25	14.32	30	31
	11.138	24	14.34	30	32
	11.152	23	14.36	30	32
	11.165	28	14.38	31	32
	11.178	32	14.4	31	32
	11.191	30	14.42	31	33
	11.204	35	14.44	31	33
	11.217	39	14.46	32	33
	11.23	41	14.48	32	34
	11.243	44	14.5	32	34
	11.257	46	14.52	32	34
	11.27	49	14.54	32	35
	11.283	53	14.56	32	35
	11.296	58	14.58	32	35
	11.309	58	14.6	32	35
	11.322	62	14.62	32	36
	11.335	64	14.64	31	36
	11.348	72	14.66	31	36
	11.362	81	14.68	31	36
	11.375	87	14.7	31	36
	11.388	102	14.72	31	36
	11.401	109	14.74	30	36
	11.414	114	14.76	30	36
	11.427	116	14.78	30	36
	11.44	133	14.8	30	36
	11.454	150	14.82	30	36
	11.467	174	14.84	30	37
	11.48	213	14.86	30	37
	11.493	248	14.88	30	37
	11.506	275	14.9	31	37
	11.519	299	14.92	31	38
	11.532	328	14.94	31	38
	11.545	351	14.96	32	38
	11.559	388	14.98	32	38
	11.572	445	15	32	39
	11.585	516	15.02	33	39
	11.598	579	15.04	33	39
	11.611	626	15.06	33	39
	11.624	654	15.08	33	40
	11.637	701	15.1	34	40
	11.65	733	15.12	34	40
	11.664	693	15.14	34	40
	11.677	647	15.16	34	40
	11.69	606	15.18	34	40
	11.703	494	15.2	34	40
	11.716	332	15.22	34	40
	11.729	255	15.24	34	40
	11.742	177	15.26	34	40
	11.756	117	15.28	34	40
	11.769	80	15.3	34	40
	11.782	49	15.32	35	40
	11.795	36	15.34	35	40
	11.808	41	15.36	35	40
	11.821	42	15.38	35	40
	11.834	35	15.4	35	41
	11.847	20	15.42	35	41
	11.861	10	15.44	35	41
	11.874	15	15.46	35	41
	11.887	9	15.48	36	41
	11.9	4	15.5	36	42
	11.913	11	15.52	36	42
	11.926	16	15.54	36	42
	11.939	5	15.56	36	42
	11.952	6	15.58	36	43
	11.966	12	15.6	36	43
	11.979	14	15.62	37	43
	11.992	11	15.64	37	43
	12.005	12	15.66	37	43
	12.018	13	15.68	38	43
	12.031	13	15.7	38	43
	12.044	15	15.72	38	43
	12.058	14	15.74	39	43
	12.071	13	15.76	39	43
	12.084	14	15.78	39	43
	12.097	16	15.8	39	43
	12.11	17	15.82	39	43
	12.123	15	15.84	40	43
	12.136	14	15.86	40	43
	12.149	17	15.88	40	42
	12.163	19	15.9	40	42
	12.176	19	15.92	40	42
	12.189	21	15.94	40	42
	12.202	22	15.96	40	42
	12.215	24	15.98	40	42
	12.228	25	16	40	42
	12.241	24	16.02	39	42
	12.254	24	16.04	39	42
	12.268	26	16.06	39	42
	12.281	32	16.08	39	43
	12.294	32	16.1	38	43
	12.307	29	16.12	38	44
	12.32	32	16.14	38	44
	12.333	32	16.16	38	45
	12.346	34	16.18	38	46
	12.36	36	16.2	38	47
	12.373	35	16.22	38	48
	12.386	35	16.24	38	48
	12.399	35	16.26	38	49
	12.412	38	16.28	39	50
	12.425	40	16.3	39	51
	12.438	42	16.32	39	52
	12.451	45	16.34	39	52
	12.465	48	16.36	40	53
	12.478	52	16.38	40	53
	12.491	55	16.4	40	55
	12.504	59	16.42	41	55
	12.517	65	16.44	41	55
	12.53	70	16.46	41	54
	12.543	76	16.48	42	54
	12.556	82	16.5	42	54
	12.57	87	16.52	42	54
	12.583	96	16.54	43	54
	12.596	107	16.56	43	53
	12.609	118	16.58	43	53
	12.622	131	16.6	44	53
	12.635	144	16.62	44	53
	12.648	154	16.64	44	52
	12.662	164	16.66	44	52
	12.675	191	16.68	45	52
	12.688	217	16.7	45	52
	12.701	234	16.72	46	52
	12.714	255	16.74	46	53
	12.727	289	16.76	46	53
	12.74	316	16.78	47	53
	12.753	347	16.8	47	54
	12.767	372	16.82	47	54
	12.78	408	16.84	48	54
	12.793	456	16.86	48	55
	12.806	508	16.88	48	56
	12.819	567	16.9	48	57
	12.832	652	16.92	49	58
	12.845	698	16.94	49	58
	12.858	732	16.96	49	59
	12.872	775	16.98	49	60
	12.885	834	17	49	61
	12.898	886	17.02	49	61
	12.911	882	17.04	50	62
	12.924	834	17.06	50	62
	12.937	727	17.08	51	64
	12.95	598	17.1	51	65
	12.964	462	17.12	51	65
	12.977	399	17.14	52	65
	12.99	319	17.16	52	63
	13.003	261	17.18	52	62
	13.016	199	17.2	52	62
	13.029	148	17.22	54	62
	13.042	120	17.24	53	62
	13.055	101	17.26	53	62
	13.069	81	17.28	53	61
	13.082	67	17.3	53	61
	13.095	68	17.32	52	61
	13.108	73	17.34	52	60
	13.121	72	17.36	52	60
	13.134	65	17.38	52	60
	13.147	58	17.4	52	60
	13.16	46	17.42	52	60
	13.174	41	17.44	52	60
	13.187	34	17.46	52	60
	13.2	39	17.48	52	60
	13.213	43	17.5	52	60
	13.226	43	17.52	52	60
	13.239	42	17.54	52	60
	13.252	39	17.56	52	60
	13.266	36	17.58	53	61
	13.279	35	17.6	53	61
	13.292	32	17.62	53	61
	13.305	29	17.64	53	62
	13.318	26	17.66	53	62
	13.331	26	17.68	53	62
	13.344	26	17.7	53	62
	13.357	23	17.72	53	63
	13.371	22	17.74	53	63
	13.384	18	17.76	53	63
	13.397	19	17.78	53	63
	13.41	20	17.8	53	63
	13.423	20	17.82	52	63
	13.436	18	17.84	52	63
	13.449	19	17.86	52	63
	13.462	19	17.88	52	63
	13.476	18	17.9	52	63
	13.489	18	17.92	53	63
	13.502	19	17.94	54	64
	13.515	21	17.96	54	64
	13.528	22	17.98	54	64
	13.541	24	18	55	64
	13.554	24	18.02	55	64
	13.568	23	18.04	56	65
	13.581	25	18.06	56	65
	13.594	27	18.08	56	65
	13.607	29	18.1	57	66
	13.62	27	18.12	57	66
	13.633	24	18.14	58	67
	13.646	22	18.16	58	67
	13.659	23	18.18	58	70
	13.673	21	18.2	58	69
	13.686	20	18.22	58	68
	13.699	23	18.24	58	68
	13.712	21	18.26	57	68
	13.725	20	18.28	57	68
	13.738	19	18.3	57	68
	13.751	20	18.32	57	68
	13.764	22	18.34	56	68
	13.778	19	18.36	56	68
	13.791	15	18.38	56	68
	13.804	14	18.4	56	67
	13.817	16	18.42	56	67
	13.83	15	18.44	56	67
	13.843	15	18.46	56	67
	13.856	15	18.48	56	67
	13.87	17	18.5	56	67
	13.883	17	18.52	56	67
	13.896	19	18.54	56	67
	13.909	19	18.56	56	66
	13.922	20	18.58	56	66
	13.935	19	18.6	56	66
	13.948	19	18.62	56	65
	13.961	18	18.64	56	65
	13.975	17	18.66	56	64
	13.988	17	18.68	56	64
	14.001	16	18.7	56	64
	14.014	17	18.72	55	63
	14.027	15	18.74	55	63
	14.04	15	18.76	55	63
	14.053	13	18.78	55	62
	14.066	14	18.8	55	62
	14.08	14	18.82	55	62
	14.093	14	18.84	55	62
	14.106	15	18.86	55	62
	14.119	16	18.88	55	62
	14.132	14	18.9	56	61
	14.145	14	18.92	56	62
	14.158	15	18.94	57	62
	14.172	16	18.96	57	62
	14.185	14	18.98	57	62
	14.198	11	19	58	62
	14.211	14	19.02	58	62
	14.224	15	19.04	59	63
	14.237	18	19.06	60	63
	14.25	16	19.08	60	63
	14.263	15	19.1	60	63
	14.277	15	19.12	61	63
	14.29	14	19.14	60	63
	14.303	13	19.16	60	64
	14.316	11	19.18	60	64
	14.329	12	19.2	60	65
	14.342	13	19.22	62	65
	14.355	13	19.24	59	66
	14.368	9	19.26	59	66
	14.382	10	19.28	59	66
	14.395	8	19.3	59	67
	14.408	10	19.32	59	67
	14.421	8	19.34	59	67
	14.434	10	19.36	59	68
	14.447	11	19.38	60	68
	14.46	10	19.4	60	68
	14.473	10	19.42	60	68
	14.487	11	19.44	61	68
	14.5	12	19.46	61	68
	14.513	11	19.48	60	68
	14.526	12	19.5	61	69
	14.539	10	19.52	60	69
	14.552	9	19.54	61	69
	14.565	12	19.56	63	70
	14.579	13	19.58	62	70
	14.592	13	19.6	62	71
	14.605	13	19.62	62	71
	14.618	13	19.64	62	71
	14.631	12	19.66	61	72
	14.644	11	19.68	61	72
	14.657	14	19.7	60	73
	14.67	16	19.72	60	75
	14.684	16	19.74	60	76
	14.697	16	19.76	60	77
	14.71	15	19.78	60	77
	14.723	15	19.8	60	75
	14.736	14	19.82	60	74
	14.749	15	19.84	60	73
	14.762	14	19.86	60	73
	14.775	15	19.88	60	73
	14.789	16	19.9	60	73
	14.802	18	19.92	60	72
	14.815	17	19.94	60	72
	14.828	17	19.96	60	71
	14.841	18	19.98	60	71
	14.854	21	20	60	71
	14.867	23	20.02	59	70
	14.881	24	20.04	59	70
	14.894	23	20.06	58	70
	14.907	23	20.08	58	71
	14.92	26	20.1	58	71
	14.933	28	20.12	58	71
	14.946	29	20.14	58	71
	14.959	28	20.16	58	71
	14.972	29	20.18	58	71
	14.986	27	20.2	58	71
	14.999	32	20.22	58	71
	15.012	38	20.24	59	71
	15.025	42	20.26	59	71
	15.038	40	20.28	59	72
	15.051	32	20.3	60	71
	15.064	31	20.32	61	71
	15.077	33	20.34	62	71
	15.091	34	20.36	63	71
	15.104	35	20.38	64	71
	15.117	32	20.4	65	71
	15.13	42	20.42	66	71
	15.143	62	20.44	67	71
	15.156	80	20.46	67	71
	15.169	86	20.48	67	70
	15.183	85	20.5	69	70
	15.196	76	20.52	70	70
	15.209	54	20.54	71	70
	15.222	49	20.56	71	70
	15.235	51	20.58	71	70
	15.248	74	20.6	70	70
	15.261	73	20.62	66	70
	15.274	61	20.64	66	71
	15.288	45	20.66	66	71
	15.301	31	20.68	66	71
	15.314	22	20.7	66	72
	15.327	13	20.72	66	72
	15.34	18	20.74	65	73
	15.353	31	20.76	65	73
	15.366	35	20.78	65	74
	15.379	28	20.8	65	75
	15.393	23	20.82	65	76
	15.406	28	20.84	66	77
	15.419	36	20.86	66	78
	15.432	41	20.88	67	78
	15.445	43	20.9	67	79
	15.458	38	20.92	68	79
	15.471	24	20.94	68	80
	15.485	26	20.96	68	81
	15.498	25	20.98	68	82
	15.511	30	21	68	83
	15.524	31	21.02	68	82
	15.537	30	21.04	68	82
	15.55	25	21.06	67	81
	15.563	25	21.08	67	79
	15.576	28	21.1	67	79
	15.59	29	21.12	67	78
	15.603	28	21.14	67	78
	15.616	25	21.16	67	77
	15.629	25	21.18	66	77
	15.642	28	21.2	66	76
	15.655	31	21.22	65	76
	15.668	33	21.24	65	75
	15.681	31	21.26	65	75
	15.695	30	21.28	65	75
	15.708	29	21.3	64	75
	15.721	41	21.32	64	75
	15.734	31	21.34	64	76
	15.747	35	21.36	64	76
	15.76	24	21.38	64	76
	15.773	31	21.4	64	77
	15.787	29	21.42	64	77
	15.8	33	21.44	64	78
	15.813	29	21.46	64	78
	15.826	30	21.48	65	79
	15.839	29	21.5	65	79
	15.852	30	21.52	65	79
	15.865	29	21.54	65	80
	15.878	30	21.56	65	80
	15.892	31	21.58	66	80
	15.905	30	21.6	66	80
	15.918	30	21.62	66	80
	15.931	32	21.64	66	80
	15.944	33	21.66	66	79
	15.957	34	21.68	66	79
	15.97	36	21.7	66	79
	15.983	37	21.72	66	79
	15.997	38	21.74	65	79
	16.01	39	21.76	65	79
	16.023	40	21.78	65	78
	16.036	43	21.8	65	78
	16.049	43	21.82	65	77
	16.062	45	21.84	65	77
	16.075	45	21.86	64	77
	16.089	46	21.88	64	76
	16.102	47	21.9	64	78
	16.115	46	21.92	64	77
	16.128	49	21.94	64	76
	16.141	50	21.96	64	75
	16.154	49	21.98	64	73
	16.167	51	22	64	72
	16.18	54	22.02	65	72
	16.194	54	22.04	64	71
	16.207	55	22.06	64	71
	16.22	56	22.08	65	71
	16.233	57	22.1	65	71
	16.246	57	22.12	65	73
	16.259	60	22.14	66	75
	16.272	56	22.16	66	79
	16.285	61	22.18	66	82
	16.299	62	22.2	67	84
	16.312	63	22.22	67	84
	16.325	63	22.24	67	83
	16.338	65	22.26	68	81
	16.351	65	22.28	68	77
	16.364	67	22.3	68	73
	16.377	68	22.32	69	69
	16.391	70	22.34	68	65
	16.404	71	22.36	68	64
	16.417	71	22.38	69	63
	16.43	73	22.4	69	64
	16.443	72	22.42	69	65
	16.456	71	22.44	69	66
	16.469	72	22.46	69	67
	16.482	71	22.48	69	67
	16.496	71	22.5	68	66
	16.509	70	22.52	68	66
	16.522	70	22.54	68	66
	16.535	68	22.56	68	66
	16.548	67	22.58	67	67
	16.561	68	22.6	67	68
	16.574	68	22.62	66	69
	16.587	68	22.64	66	70
	16.601	64	22.66	65	71
	16.614	65	22.68	65	71
	16.627	64	22.7	65	72
	16.64	65	22.72	64	71
	16.653	67	22.74	63	72
	16.666	64	22.76	63	73
	16.679	64	22.78	62	74
	16.693	65	22.8	62	76
	16.706	66	22.82	61	76
	16.719	68	22.84	61	75
	16.732	66	22.86	60	73
	16.745	67	22.88	60	71
	16.758	67	22.9	59	69
	16.771	68	22.92	59	67
	16.784	66	22.94	59	66
	16.798	67	22.96	59	65
	16.811	67	22.98	59	65
	16.824	67	23	59	66
	16.837	67	23.02	59	67
	16.85	65	23.04	59	70
	16.863	64	23.06	59	72
	16.876	66	23.08	59	73
	16.889	67	23.1	59	75
	16.903	64	23.12	60	75
	16.916	67	23.14	60	75
	16.929	66	23.16	60	74
	16.942	64	23.18	60	72
	16.955	63	23.2	60	69
	16.968	63	23.22	60	66
	16.981	66	23.24	60	63
	16.995	70	23.26	61	61
	17.008	72	23.28	61	60
	17.021	73	23.3	61	60
	17.034	73	23.32	61	61
	17.047	78	23.34	61	63
	17.06	80	23.36	61	64
	17.073	80	23.38	62	64
	17.086	83	23.4	62	63
	17.1	85	23.42	62	61
	17.113	91	23.44	62	60
	17.126	94	23.46	62	59
	17.139	97	23.48	62	59
	17.152	102	23.5	62	61
	17.165	106	23.52	62	62
	17.178	110	23.54	63	62
	17.191	114	23.56	63	63
	17.205	120	23.58	63	63
	17.218	125	23.6	63	63
	17.231	132	23.62	63	64
	17.244	140	23.64	63	64
	17.257	147	23.66	63	64
	17.27	155	23.68	63	65
	17.283	165	23.7	62	66
	17.297	175	23.72	62	67
	17.31	188	23.74	62	67
	17.323	209	23.76	61	67
	17.336	229	23.78	61	66
	17.349	250	23.8	60	64
	17.362	277	23.82	60	63
	17.375	303	23.84	59	63
	17.388	342	23.86	59	62
	17.402	370	23.88	58	62
	17.415	416	23.9	58	61
	17.428	466	23.92	57	61
	17.441	528	23.94	57	60
	17.454	596	23.96	57	60
	17.467	660	23.98	56	60
	17.48	730	24	56	60
	17.493	804	24.02	56	60
	17.507	882	24.04	56	60
	17.52	998	24.06	56	60
	17.533	1095	24.08	56	61
	17.546	1179	24.1	56	61
	17.559	1209	24.12	56	61
	17.572	1222	24.14	56	62
	17.585	1201	24.16	56	62
	17.599	1142	24.18	56	62
	17.612	1008	24.2	56	62
	17.625	833	24.22	56	62
	17.638	645	24.24	56	62
	17.651	514	24.26	56	62
	17.664	436	24.28	56	62
	17.677	379	24.3	56	62
	17.69	337	24.32	55	62
	17.704	305	24.34	55	62
	17.717	253	24.36	55	61
	17.73	225	24.38	55	61
	17.743	207	24.4	55	61
	17.756	196	24.42	55	60
	17.769	189	24.44	55	60
	17.782	186	24.46	55	60
	17.795	176	24.48	55	60
	17.809	164	24.5	55	60
	17.822	146	24.52	55	60
	17.835	139	24.54	55	60
	17.848	142	24.56	55	60
	17.861	129	24.58	55	60
	17.874	137	24.6	55	60
	17.887	140	24.62	55	60
	17.901	147	24.64	56	61
	17.914	155	24.66	56	61
	17.927	152	24.68	56	61
	17.94	161	24.7	57	61
	17.953	169	24.72	57	61
	17.966	180	24.74	57	61
	17.979	194	24.76	57	61
	17.992	211	24.78	57	61
	18.006	229	24.8	58	61
	18.019	242	24.82	58	60
	18.032	248	24.84	58	60
	18.045	255	24.86	58	60
	18.058	265	24.88	58	60
	18.071	276	24.9	58	59
	18.084	292	24.92	58	59
	18.097	296	24.94	58	59
	18.111	316	24.96	58	58
	18.124	327	24.98	59	58
	18.137	353	25	59	58
	18.15	372	25.02	59	57
	18.163	403	25.04	59	57
	18.176	396	25.06	59	57
	18.189	419	25.08	60	57
	18.202	373	25.1	60	57
	18.216	338	25.12	60	57
	18.229	289	25.14	60	57
	18.242	240	25.16	60	57
	18.255	212	25.18	60	57
	18.268	193	25.2	60	57
	18.281	161	25.22	59	57
	18.294	145	25.24	59	58
	18.308	115	25.26	58	58
	18.321	92	25.28	58	58
	18.334	77	25.3	57	58
	18.347	76	25.32	57	59
	18.36	94	25.34	57	59
	18.373	95	25.36	56	59
	18.386	89	25.38	55	60
	18.399	82	25.4	55	60
	18.413	70	25.42	55	60
	18.426	69	25.44	55	60
	18.439	71	25.46	55	60
	18.452	81	25.48	55	60
	18.465	80	25.5	56	60
	18.478	60	25.52	56	61
	18.491	54	25.54	57	61
	18.504	57	25.56	57	61
	18.518	61	25.58	58	61
	18.531	71	25.6	58	61
	18.544	81	25.62	60	62
	18.557	75	25.64	62	62
	18.57	64	25.66	63	62
	18.583	65	25.68	64	62
	18.596	77	25.7	62	62
	18.61	89	25.72	60	61
	18.623	90	25.74	58	61
	18.636	91	25.76	58	61
	18.649	85	25.78	58	61
	18.662	61	25.8	58	60
	18.675	52	25.82	57	60
	18.688	50	25.84	57	59
	18.701	46	25.86	56	59
	18.715	54	25.88	56	58
	18.728	51	25.9	55	58
	18.741	59	25.92	55	57
	18.754	59	25.94	55	57
	18.767	56	25.96	55	56
	18.78	57	25.98	55	56
	18.793	59	26	56	55
	18.806	56	26.02	56	55
	18.82	53	26.04	56	55
	18.833	58	26.06	56	55
	18.846	60	26.08	56	55
	18.859	62	26.1	56	56
	18.872	64	26.12	56	56
	18.885	64	26.14	56	56
	18.898	63	26.16	56	56
	18.912	63	26.18	56	56
	18.925	64	26.2	56	56
	18.938	64	26.22	55	57
	18.951	64	26.24	55	57
	18.964	63	26.26	55	57
	18.977	65	26.28	55	57
	18.99	66	26.3	55	58
	19.003	68	26.32	55	58
	19.017	64	26.34	55	58
	19.03	53	26.36	55	58
	19.043	56	26.38	54	58
	19.056	68	26.4	54	58
	19.069	72	26.42	54	59
	19.082	70	26.44	54	59
	19.095	72	26.46	53	59
	19.108	76	26.48	53	59
	19.122	86	26.5	52	59
	19.135	90	26.52	52	60
	19.148	89	26.54	51	60
	19.161	92	26.56	50	60
	19.174	81	26.58	50	60
	19.187	85	26.6	50	60
	19.2	100	26.62	50	60
	19.214	107	26.64	50	60
	19.227	121	26.66	51	60
	19.24	121	26.68	51	60
	19.253	105	26.7	52	60
	19.266	98	26.72	52	60
	19.279	78	26.74	53	60
	19.292	74	26.76	53	60
	19.305	71	26.78	53	60
	19.319	71	26.8	57	59
	19.332	77	26.82	58	59
	19.345	84	26.84	59	59
	19.358	87	26.86	59	59
	19.371	102	26.88	58	58
	19.384	113	26.9	56	58
	19.397	117	26.92	55	58
	19.41	122	26.94	52	58
	19.424	122	26.96	50	58
	19.437	113	26.98	48	58
	19.45	117	27	46	58
	19.463	115	27.02	47	58
	19.476	121	27.04	48	58
	19.489	126	27.06	51	58
	19.502	129	27.08	54	59
	19.516	133	27.1	55	59
	19.529	133	27.12	56	59
	19.542	112	27.14	57	59
	19.555	121	27.16	57	59
	19.568	144	27.18	58	60
	19.581	174	27.2	59	60
	19.594	194	27.22	59	60
	19.607	190	27.24	58	60
	19.621	183	27.26	54	61
	19.634	165	27.28	49	61
	19.647	180	27.3	45	61
	19.66	208	27.32	43	61
	19.673	251	27.34	44	61
	19.686	295	27.36	46	61
	19.699	313	27.38	50	62
	19.712	329	27.4	54	62
	19.726	351	27.42	56	62
	19.739	372	27.44	55	62
	19.752	452	27.46	55	62
	19.765	507	27.48	55	62
	19.778	545	27.5	56	62
	19.791	529	27.52	56	62
	19.804	494	27.54	58	62
	19.818	440	27.56	58	62
	19.831	434	27.58	59	62
	19.844	386	27.6	59	62
	19.857	341	27.62	59	62
	19.87	300	27.64	59	62
	19.883	244	27.66	59	62
	19.896	216	27.68	58	62
	19.909	185	27.7	58	62
	19.923	168	27.72	58	62
	19.936	180	27.74	58	62
	19.949	209	27.76	58	62
	19.962	230	27.78	58	62
	19.975	242	27.8	57	62
	19.988	251	27.82	57	62
	20.001	267	27.84	57	62
	20.014	272	27.86	57	62
	20.028	319	27.88	56	62
	20.041	384	27.9	56	62
	20.054	443	27.92	56	62
	20.067	512	27.94	55	62
	20.08	567	27.96	55	61
	20.093	612	27.98	54	61
	20.106	658	28	54	61
	20.12	718	28.02	54	61
	20.133	769	28.04	54	61
	20.146	897	28.06	53	61
	20.159	987	28.08	53	61
	20.172	1028	28.1	53	61
	20.185	1046	28.12	53	61
	20.198	1042	28.14	53	61
	20.211	1021	28.16	53	61
	20.225	1020	28.18	54	61
	20.238	990	28.2	54	61
	20.251	848	28.22	54	61
	20.264	724	28.24	55	61
	20.277	642	28.26	55	61
	20.29	582	28.28	56	61
	20.303	561	28.3	56	61
	20.316	499	28.32	56	61
	20.33	418	28.34	57	61
	20.343	336	28.36	57	61
	20.356	231	28.38	57	61
	20.369	158	28.4	57	62
	20.382	135	28.42	57	62
	20.395	109	28.44	57	62
	20.408	113	28.46	57	62
	20.422	108	28.48	56	62
	20.435	98	28.5	56	62
	20.448	89	28.52	56	62
	20.461	69	28.54	56	62
	20.474	62	28.56	55	62
	20.487	62	28.58	55	62
	20.5	63	28.6	55	62
	20.513	40	28.62	54	62
	20.527	39	28.64	54	62
	20.54	37	28.66	54	62
	20.553	36	28.68	54	62
	20.566	50	28.7	54	62
	20.579	51	28.72	54	62
	20.592	53	28.74	54	62
	20.605	53	28.76	54	62
	20.618	48	28.78	53	62
	20.632	49	28.8	53	62
	20.645	48	28.82	54	62
	20.658	48	28.84	54	62
	20.671	49	28.86	54	62
	20.684	50	28.88	54	62
	20.697	50	28.9	54	62
	20.71	48	28.92	54	62
	20.724	50	28.94	54	63
	20.737	53	28.96	55	63
	20.75	65	28.98	55	63
	20.763	47	29	55	63
	20.776	47	29.02	55	63
	20.789	44	29.04	55	63
	20.802	38	29.06	56	63
	20.815	49	29.08	56	63
	20.829	50	29.1	56	63
	20.842	53	29.12	56	64
	20.855	56	29.14	56	64
	20.868	51	29.16	56	65
	20.881	49	29.18	56	65
	20.894	45	29.2	55	66
	20.907	46	29.22	55	66
	20.92	43	29.24	55	66
	20.934	47	29.26	55	65
	20.947	56	29.28	55	66
	20.96	57	29.3	54	67
	20.973	55	29.32	54	67
	20.986	66	29.34	54	68
	20.999	46	29.36	54	64
	21.012	41	29.38	53	64
	21.026	31	29.4	53	64
	21.039	36	29.42	53	64
	21.052	42	29.44	53	64
	21.065	43	29.46	54	64
	21.078	46	29.48	54	64
	21.091	42	29.5	54	64
	21.104	39	29.52	54	64
	21.117	34	29.54	54	64
	21.131	32	29.56	55	64
	21.144	33	29.58	55	71
	21.157	36	29.6	55	71
	21.17	38	29.62	55	70
	21.183	40	29.64	55	67
	21.196	43	29.66	56	65
	21.209	40	29.68	56	63
	21.222	40	29.7	56	63
	21.236	38	29.72	57	63
	21.249	35	29.74	57	63
	21.262	36	29.76	57	62
	21.275	39	29.78	57	61
	21.288	41	29.8	57	60
	21.301	45	29.82	57	59
	21.314	48	29.84	57	59
	21.328	47	29.86	57	59
	21.341	46	29.88	57	59
	21.354	44	29.9	57	59
	21.367	43	29.92	57	59
	21.38	41	29.94	58	60
	21.393	42	29.96	58	60
	21.406	46	29.98	58	61
	21.419	64	30	58	61
	21.433	84	30.02	58	61
	21.446	83	30.04	58	62
	21.459	70	30.06	58	62
	21.472	50	30.08	58	63
	21.485	21	30.1	58	63
	21.498	21	30.12	58	63
	21.511	25	30.14	58	63
	21.524	51	30.16	58	64
	21.538	92	30.18	59	64
	21.551	117	30.2	59	64
	21.564	131	30.22	59	64
	21.577	122	30.24	59	64
	21.59	111	30.26	59	64
	21.603	95	30.28	59	64
	21.616	82	30.3	59	64
	21.63	93	30.32	58	65
	21.643	108	30.34	58	65
	21.656	129	30.36	58	65
	21.669	139	30.38	58	65
	21.682	135	30.4	58	64
	21.695	143	30.42	58	64
	21.708	131	30.44	58	64
	21.721	129	30.46	57	64
	21.735	122	30.48	57	64
	21.748	132	30.5	57	63
	21.761	127	30.52	57	63
	21.774	118	30.54	57	63
	21.787	126	30.56	57	62
	21.8	119	30.58	57	62
	21.813	123	30.6	57	61
	21.826	120	30.62	57	61
	21.84	121	30.64	57	61
	21.853	139	30.66	57	60
	21.866	133	30.68	57	60
	21.879	136	30.7	57	60
	21.892	146	30.72	57	60
	21.905	133	30.74	57	60
	21.918	141	30.76	57	60
	21.931	139	30.78	57	61
	21.945	152	30.8	57	61
	21.958	164	30.82	56	61
	21.971	166	30.84	56	62
	21.984	177	30.86	57	63
	21.997	173	30.88	57	63
	22.01	166	30.9	57	64
	22.023	177	30.92	57	64
	22.037	185	30.94	57	65
	22.05	203	30.96	57	65
	22.063	232	30.98	57	65
	22.076	258	31	57	66
	22.089	269	31.02	57	66
	22.102	285	31.04	57	66
	22.115	291	31.06	57	67
	22.128	266	31.08	58	67
	22.142	273	31.1	58	67
	22.155	252	31.12	59	66
	22.168	228	31.14	59	66
	22.181	198	31.16	59	66
	22.194	170	31.18	59	66
	22.207	137	31.2	59	66
	22.22	117	31.22	58	66
	22.233	91	31.24	57	66
	22.247	76	31.26	59	65
	22.26	62	31.28	59	65
	22.273	55	31.3	59	65
	22.286	55	31.32	59	65
	22.299	51	31.34	59	64
	22.312	42	31.36	59	64
	22.325	43	31.38	60	64
	22.339	40	31.4	60	64
	22.352	38	31.42	60	63
	22.365	33	31.44	61	63
	22.378	35	31.46	61	62
	22.391	33	31.48	61	62
	22.404	25	31.5	60	62
	22.417	17	31.52	62	61
	22.43	15	31.54	61	61
	22.444	15	31.56	61	61
	22.457	17	31.58	62	60
	22.47	18	31.6	61	60
	22.483	18	31.62	58	60
	22.496	17	31.64	58	60
	22.509	16	31.66	57	60
	22.522	14	31.68	56	60
	22.535	11	31.7	55	60
	22.549	9	31.72	54	60
	22.562	9	31.74	53	60
	22.575	10	31.76	53	60
	22.588	11	31.78	53	61
	22.601	13	31.8	53	61
	22.614	12	31.82	52	61
	22.627	12	31.84	52	61
	22.641	13	31.86	52	61
	22.654	12	31.88	52	61
	22.667	13	31.9	52	61
	22.68	15	31.92	53	61
	22.693	16	31.94	53	61
	22.706	16	31.96	53	60
	22.719	17	31.98	53	60
	22.732	15	32	53	59
	22.746	14	32.02	52	59
	22.759	13	32.04	52	58
	22.772	10	32.06	52	58
	22.785	10	32.08	52	57
	22.798	14	32.1	52	57
	22.811	11	32.12	52	57
	22.824	12	32.14	52	57
	22.837	11	32.16	52	57
	22.851	9	32.18	51	57
	22.864	11	32.2	51	57
	22.877	9	32.22	51	58
	22.89	7	32.24	51	58
	22.903	10	32.26	51	58
	22.916	7	32.28	52	59
	22.929	9	32.3	52	59
	22.943	10	32.32	52	60
	22.956	9	32.34	53	60
	22.969	9	32.36	53	60
	22.982	9	32.38	53	61
	22.995	11	32.4	54	61
	23.008	13	32.42	54	61
	23.021	15	32.44	54	61
	23.034	20	32.46	55	61
	23.048	23	32.48	55	61
	23.061	25	32.5	55	61
	23.074	27	32.52	55	60
	23.087	30	32.54	56	60
	23.1	35	32.56	55	60
	23.113	37	32.58	54	59
	23.126	39	32.6	54	59
	23.139	45	32.62	54	58
	23.153	51	32.64	53	58
	23.166	57	32.66	53	58
	23.179	66	32.68	53	57
	23.192	72	32.7	53	57
	23.205	77	32.72	52	57
	23.218	82	32.74	52	56
	23.231	91	32.76	52	56
	23.245	94	32.78	52	55
	23.258	100	32.8	53	55
	23.271	108	32.82	53	55
	23.284	110	32.84	53	55
	23.297	116	32.86	53	56
	23.31	122	32.88	53	56
	23.323	122	32.9	53	56
	23.336	128	32.92	53	57
	23.35	130	32.94	53	57
	23.363	133	32.96	53	57
	23.376	138	32.98	53	58
	23.389	156	33	53	58
	23.402	158	33.02	53	59
	23.415	162	33.04	52	61
	23.428	166	33.06	52	63
	23.441	163	33.08	52	63
	23.455	162	33.1	51	61
	23.468	177	33.12	51	59
	23.481	180	33.14	51	57
	23.494	194	33.16	51	57
	23.507	217	33.18	51	57
	23.52	243	33.2	51	56
	23.533	270	33.22	51	56
	23.547	299	33.24	51	55
	23.56	340	33.26	51	55
	23.573	379	33.28	51	54
	23.586	414	33.3	51	54
	23.599	463	33.32	51	53
	23.612	484	33.34	51	53
	23.625	480	33.36	51	53
	23.638	472	33.38	51	54
	23.652	469	33.4	51	54
	23.665	469	33.42	51	54
	23.678	444	33.44	51	54
	23.691	402	33.46	50	54
	23.704	369	33.48	50	54
	23.717	338	33.5	49	55
	23.73	276	33.52	49	55
	23.743	232	33.54	49	55
	23.757	194	33.56	49	55
	23.77	175	33.58	49	55
	23.783	157	33.6	48	55
	23.796	159	33.62	48	54
	23.809	150	33.64	48	54
	23.822	135	33.66	48	54
	23.835	126	33.68	48	54
	23.849	115	33.7	48	53
	23.862	116	33.72	48	53
	23.875	128	33.74	48	53
	23.888	131	33.76	48	53
	23.901	142	33.78	48	52
	23.914	137	33.8	48	52
	23.927	134	33.82	48	52
	23.94	125	33.84	47	52
	23.954	119	33.86	47	52
	23.967	104	33.88	47	52
	23.98	90	33.9	47	52
	23.993	71	33.92	46	52
	24.006	60	33.94	46	52
	24.019	50	33.96	46	53
	24.032	51	33.98	46	53
	24.045	52	34	46	53
	24.059	52	34.02	46	53
	24.072	52	34.04	46	54
	24.085	52	34.06	46	54
	24.098	43	34.08	46	54
	24.111	40	34.1	46	54
	24.124	37	34.12	47	55
	24.137	28	34.14	47	55
	24.151	21	34.16	47	55
	24.164	5	34.18	47	55
	24.177	2	34.2	47	55
	24.19	13	34.22	47	55
	24.203	14	34.24	47	55
	24.216	14	34.26	47	54
	24.229	17	34.28	48	54
	24.242	15	34.3	48	54
	24.256	9	34.32	48	53
	24.269	6	34.34	48	53
	24.282	6	34.36	48	52
	24.295	1	34.38	48	52
	24.308	4	34.4	48	51
	24.321	6	34.42	48	51
	24.334	8	34.44	48	51
	24.347	8	34.46	48	50
	24.361	12	34.48	48	50
	24.374	10	34.5	48	50
	24.387	8	34.52	48	49
	24.4	8	34.54	49	49
	24.413	8	34.56	49	49
	24.426	10	34.58	49	49
	24.439	10	34.6	49	49
	24.453	10	34.62	49	49
	24.466	11	34.64	49	49
	24.479	10	34.66	49	49
	24.492	15	34.68	49	50
	24.505	14	34.7	49	50
	24.518	14	34.72	49	50
	24.531	16	34.74	49	50
	24.544	18	34.76	48	51
	24.558	13	34.78	48	51
	24.571	14	34.8	48	51
	24.584	14	34.82	48	51
	24.597	15	34.84	48	52
	24.61	17	34.86	48	52
	24.623	21	34.88	47	52
	24.636	19	34.9	47	52
	24.649	29	34.92	47	52
	24.663	36	34.94	47	52
	24.676	34	34.96	47	52
	24.689	28	34.98	47	52
	24.702	35	35	46	52
	24.715	42	35.02	46	52
	24.728	56	35.04	46	52
	24.741	61	35.06	46	51
	24.755	89	35.08	46	51
	24.768	99	35.1	46	51
	24.781	100	35.12	46	50
	24.794	101	35.14	46	50
	24.807	102	35.16	45	49
	24.82	99	35.18	45	49
	24.833	96	35.2	45	48
	24.846	96	35.22	45	48
	24.86	104	35.24	45	47
	24.873	95	35.26	45	47
	24.886	109	35.28	45	47
	24.899	125	35.3	44	46
	24.912	117	35.32	44	46
	24.925	115	35.34	44	46
	24.938	103	35.36	44	46
	24.951	71	35.38	43	46
	24.965	51	35.4	43	46
	24.978	51	35.42	43	46
	24.991	54	35.44	43	46
	25.004	64	35.46	43	46
	25.017	68	35.48	43	46
	25.03	69	35.5	43	46
	25.043	45	35.52	43	46
	25.057	18	35.54	42	47
	25.07	0	35.56	42	47
	25.083	0	35.58	42	47
	25.096	0	35.6	41	47
	25.109	6	35.62	41	47
	25.122	29	35.64	41	47
	25.135	35	35.66	40	47
	25.148	30	35.68	40	47
	25.162	23	35.7	40	47
	25.175	11	35.72	40	47
	25.188	5	35.74	39	47
	25.201	1	35.76	39	47
	25.214	0	35.78	39	47
	25.227	4	35.8	39	47
	25.24	8	35.82	39	46
	25.253	14	35.84	39	46
	25.267	16	35.86	39	46
	25.28	14	35.88	39	46
	25.293	10	35.9	39	45
	25.306	8	35.92	39	45
	25.319	5	35.94	39	45
	25.332	4	35.96	40	45
	25.345	5	35.98	40	45
	25.359	9	36	40	44
	25.372	10	36.02	40	44
	25.385	11	36.04	40	44
	25.398	11	36.06	40	45
	25.411	11	36.08	40	45
	25.424	7	36.1	40	45
	25.437	8	36.12	40	46
	25.45	10	36.14	41	46
	25.464	10	36.16	41	46
	25.477	10	36.18	41	47
	25.49	10	36.2	41	47
	25.503	8	36.22	41	47
	25.516	9	36.24	41	48
	25.529	6	36.26	41	49
	25.542	6	36.28	41	50
	25.555	5	36.3	41	49
	25.569	3	36.32	41	49
	25.582	1	36.34	41	47
	25.595	1	36.36	42	46
	25.608	0	36.38	40	45
	25.621	0	36.4	40	44
	25.634	0	36.42	39	44
	25.647	0	36.44	39	43
	25.66	0	36.46	38	42
	25.674	0	36.48	38	41
	25.687	0	36.5	37	40
	25.7	0	36.52	37	40
	25.713	0	36.54	36	39
	25.726	0	36.56	36	39
	25.739	0	36.58	35	38
	25.752	0	36.6	35	38
	25.766	0	36.62	35	38
	25.779	0	36.64	35	38
	25.792	0	36.66	35	38
	25.805	0	36.68	35	38
	25.818	0	36.7	35	39
	25.831	0	36.72	35	39
	25.844	0	36.74	36	39
	25.857	0	36.76	36	39
	25.871	3	36.78	36	40
	25.884	5	36.8	37	40
	25.897	4	36.82	37	40
	25.91	6	36.84	38	40
	25.923	4	36.86	38	41
	25.936	2	36.88	38	41
	25.949	1	36.9	38	41
	25.962	2	36.92	38	41
	25.976	4	36.94	38	41
	25.989	6	36.96	38	42
	26.002	11	36.98	38	42
	26.015	14	37	38	42
	26.028	13	37.02	37	42
	26.041	10	37.04	37	42
	26.054	5	37.06	37	42
	26.068	4	37.08	37	42
	26.081	4	37.1	37	42
	26.094	14	37.12	36	42
	26.107	34	37.14	36	43
	26.12	41	37.16	36	43
	26.133	42	37.18	36	43
	26.146	41	37.2	36	43
	26.159	24	37.22	36	43
	26.173	10	37.24	36	43
	26.186	6	37.26	37	43
	26.199	1	37.28	37	43
	26.212	5	37.3	37	43
	26.225	12	37.32	37	43
	26.238	13	37.34	37	43
	26.251	1	37.36	36	43
	26.264	0	37.38	36	43
	26.278	0	37.4	36	43
	26.291	0	37.42	36	43
	26.304	0	37.44	36	42
	26.317	0	37.46	35	42
	26.33	0	37.48	35	42
	26.343	0	37.5	34	41
	26.356	0	37.52	34	41
	26.37	2	37.54	33	41
	26.383	10	37.56	33	40
	26.396	4	37.58	33	40
	26.409	0	37.6	33	40
	26.422	0	37.62	33	39
	26.435	0	37.64	33	39
	26.448	0	37.66	33	38
	26.461	0	37.68	33	38
	26.475	0	37.7	33	38
	26.488	0	37.72	33	37
	26.501	4	37.74	34	37
	26.514	6	37.76	34	37
	26.527	5	37.78	34	36
	26.54	7	37.8	35	36
	26.553	10	37.82	35	36
	26.566	8	37.84	36	36
	26.58	11	37.86	36	36
	26.593	15	37.88	36	36
	26.606	17	37.9	36	36
	26.619	21	37.92	36	36
	26.632	18	37.94	37	36
	26.645	19	37.96	37	36
	26.658	18	37.98	37	36
	26.672	18	38	36	36
	26.685	17	38.02	36	36
	26.698	18	38.04	36	36
	26.711	19	38.06	35	36
	26.724	19	38.08	35	36
	26.737	22	38.1	35	35
	26.75	22	38.12	34	35
	26.763	22	38.14	34	35
	26.777	24	38.16	34	35
	26.79	25	38.18	33	35
	26.803	17	38.2	33	35
	26.816	27	38.22	32	35
	26.829	37	38.24	32	35
	26.842	43	38.26	32	35
	26.855	45	38.28	32	35
	26.868	53	38.3	32	36
	26.882	40	38.32	32	36
	26.895	33	38.34	32	36
	26.908	28	38.36	32	36
	26.921	29	38.38	33	36
	26.934	28	38.4	33	37
	26.947	36	38.42	33	37
	26.96	49	38.44	33	37
	26.974	54	38.46	34	38
	26.987	50	38.48	34	38
	27	49	38.5	34	38
	27.013	37	38.52	34	39
	27.026	23	38.54	34	39
	27.039	14	38.56	34	40
	27.052	8	38.58	34	40
	27.065	8	38.6	34	40
	27.079	5	38.62	33	41
	27.092	6	38.64	33	41
	27.105	4	38.66	33	41
	27.118	7	38.68	33	41
	27.131	12	38.7	32	42
	27.144	13	38.72	32	42
	27.157	18	38.74	31	43
	27.17	26	38.76	31	43
	27.184	26	38.78	30	41
	27.197	23	38.8	30	41
	27.21	21	38.82	30	40
	27.223	29	38.84	29	40
	27.236	29	38.86	29	39
	27.249	33	38.88	29	39
	27.262	56	38.9	29	38
	27.276	73	38.92	29	38
	27.289	85	38.94	29	37
	27.302	97	38.96	29	36
	27.315	121	38.98	29	36
	27.328	143	39	29	36
	27.341	151	39.02	30	35
	27.354	175	39.04	30	35
	27.367	204	39.06	31	35
	27.381	217	39.08	31	35
	27.394	230	39.1	31	35
	27.407	258	39.12	31	35
	27.42	293	39.14	32	35
	27.433	316	39.16	32	35
	27.446	359	39.18	32	35
	27.459	377	39.2	32	35
	27.472	364	39.22	32	35
	27.486	346	39.24	32	35
	27.499	354	39.26	32	35
	27.512	345	39.28	32	35
	27.525	311	39.3	31	35
	27.538	277	39.32	31	35
	27.551	265	39.34	31	35
	27.564	222	39.36	31	35
	27.578	185	39.38	31	35
	27.591	140	39.4	31	35
	27.604	111	39.42	31	36
	27.617	85	39.44	31	36
	27.63	67	39.46	31	36
	27.643	59	39.48	31	36
	27.656	65	39.5	32	36
	27.669	80	39.52	32	36
	27.683	76	39.54	32	37
	27.696	72	39.56	33	37
	27.709	81	39.58	33	37
	27.722	77	39.6	36	37
	27.735	63	39.62	37	37
	27.748	67	39.64	36	36
	27.761	85	39.66	34	36
	27.774	97	39.68	33	36
	27.788	105	39.7	33	36
	27.801	130	39.72	33	35
	27.814	147	39.74	32	35
	27.827	149	39.76	32	35
	27.84	142	39.78	31	34
	27.853	143	39.8	31	34
	27.866	147	39.82	31	34
	27.88	147	39.84	30	33
	27.893	166	39.86	30	33
	27.906	173	39.88	29	33
	27.919	181	39.9	29	32
	27.932	189	39.92	29	32
	27.945	186	39.94	29	32
	27.958	162	39.96	29	32
	27.971	160	39.98	29	32
	27.985	159	40	29	32
	27.998	153	40.02	29	32
	28.011	161	40.04	29	32
	28.024	189	40.06	29	32
	28.037	202	40.08	29	33
	28.05	198	40.1	29	33
	28.063	191	40.12	29	33
	28.076	186	40.14	30	33
	28.09	173	40.16	30	33
	28.103	152	40.18	30	34
	28.116	154	40.2	30	34
	28.129	150	40.22	30	34
	28.142	145	40.24	31	34
	28.155	151	40.26	31	34
	28.168	182	40.28	31	34
	28.182	208	40.3	31	34
	28.195	239	40.32	31	34
	28.208	258	40.34	31	34
	28.221	268	40.36	31	34
	28.234	278	40.38	30	34
	28.247	291	40.4	30	34
	28.26	308	40.42	30	34
	28.273	341	40.44	30	34
	28.287	366	40.46	30	34
	28.3	371	40.48	30	34
	28.313	372	40.5	29	34
	28.326	362	40.52	29	34
	28.339	360	40.54	29	34
	28.352	361	40.56	29	35
	28.365	385	40.58	29	35
	28.378	362	40.6	29	35
	28.392	338	40.62	29	35
	28.405	294	40.64	29	35
	28.418	281	40.66	30	36
	28.431	231	40.68	30	36
	28.444	187	40.7	30	36
	28.457	150	40.72	30	36
	28.47	127	40.74	30	36
	28.484	96	40.76	30	36
	28.497	87	40.78	30	36
	28.51	79	40.8	30	36
	28.523	70	40.82	30	35
	28.536	60	40.84	30	35
	28.549	39	40.86	30	35
	28.562	30	40.88	30	35
	28.575	22	40.9	30	34
	28.589	4	40.92	30	34
	28.602	12	40.94	29	34
	28.615	8	40.96	29	34
	28.628	10	40.98	29	34
	28.641	6	41	29	34
	28.654	0	41.02	30	34
	28.667	9	41.04	30	34
	28.68	3	41.06	30	34
	28.694	7	41.08	30	34
	28.707	24	41.1	31	34
	28.72	27	41.12	31	34
	28.733	25	41.14	31	34
	28.746	21	41.16	31	34
	28.759	22	41.18	32	35
	28.772	21	41.2	32	35
	28.786	20	41.22	32	35
	28.799	20	41.24	32	35
	28.812	28	41.26	32	35
	28.825	51	41.28	33	35
	28.838	61	41.3	32	35
	28.851	70	41.32	32	35
	28.864	70	41.34	32	35
	28.877	72	41.36	32	35
	28.891	60	41.38	32	35
	28.904	43	41.4	32	35
	28.917	32	41.42	31	34
	28.93	47	41.44	31	34
	28.943	46	41.46	31	34
	28.956	53	41.48	30	34
	28.969	54	41.5	30	34
	28.982	59	41.52	29	34
	28.996	48	41.54	29	33
	29.009	26	41.56	29	33
	29.022	10	41.58	29	33
	29.035	9	41.6	29	33
	29.048	1	41.62	29	33
	29.061	0	41.64	28	33
	29.074	0	41.66	28	33
	29.088	0	41.68	28	34
	29.101	2	41.7	28	34
	29.114	2	41.72	28	34
	29.127	12	41.74	29	34
	29.14	6	41.76	29	34
	29.153	8	41.78	29	35
	29.166	3	41.8	29	35
	29.179	0	41.82	30	35
	29.193	0	41.84	30	35
	29.206	5	41.86	30	35
	29.219	8	41.88	30	35
	29.232	12	41.9	31	36
	29.245	16	41.92	31	36
	29.258	21	41.94	31	36
	29.271	21	41.96	31	35
	29.284	19	41.98	31	35
	29.298	36	42	32	35
	29.311	22	42.02	32	35
	29.324	29	42.04	32	35
	29.337	28	42.06	32	34
	29.35	30	42.08	31	34
	29.363	31	42.1	31	34
	29.376	27	42.12	31	33
	29.389	35	42.14	31	33
	29.403	35	42.16	31	33
	29.416	33	42.18	31	33
	29.429	35	42.2	30	32
	29.442	44	42.22	30	32
	29.455	55	42.24	30	32
	29.468	53	42.26	30	32
	29.481	43	42.28	29	32
	29.495	39	42.3	29	32
	29.508	25	42.32	29	32
	29.521	26	42.34	29	32
	29.534	30	42.36	29	32
	29.547	31	42.38	29	33
	29.56	45	42.4	29	33
	29.573	46	42.42	29	33
	29.586	51	42.44	29	33
	29.6	56	42.46	29	33
	29.613	60	42.48	29	34
	29.626	70	42.5	29	34
	29.639	71	42.52	29	34
	29.652	64	42.54	29	34
	29.665	55	42.56	29	34
	29.678	49	42.58	29	34
	29.691	38	42.6	29	35
	29.705	32	42.62	29	35
	29.718	30	42.64	29	35
	29.731	32	42.66	29	34
	29.744	41	42.68	29	34
	29.757	38	42.7	29	34
	29.77	35	42.72	29	34
	29.783	46	42.74	29	34
	29.797	37	42.76	28	34
	29.81	27	42.78	29	34
	29.823	21	42.8	29	33
	29.836	20	42.82	29	33
	29.849	16	42.84	29	33
	29.862	16	42.86	29	33
	29.875	21	42.88	29	33
	29.888	25	42.9	29	32
	29.902	27	42.92	29	32
	29.915	28	42.94	30	32
	29.928	28	42.96	30	32
	29.941	28	42.98	30	32
	29.954	26	43	30	32
	29.967	32	43.02	30	32
	29.98	20	43.04	30	32
	29.993	20	43.06	30	32
	30.007	21	43.08	30	32
	30.02	19	43.1	30	32
	30.033	19	43.12	30	32
	30.046	19	43.14	30	32
	30.059	24	43.16	30	32
	30.072	23	43.18	29	32
	30.085	23	43.2	29	32
	30.099	21	43.22	29	31
	30.112	22	43.24	28	31
	30.125	23	43.26	28	31
	30.138	20	43.28	28	31
	30.151	23	43.3	27	31
	30.164	22	43.32	27	31
	30.177	24	43.34	27	30
	30.19	23	43.36	27	30
	30.204	26	43.38	27	30
	30.217	29	43.4	27	30
	30.23	31	43.42	28	30
	30.243	34	43.44	28	30
	30.256	37	43.46	28	30
	30.269	39	43.48	28	30
	30.282	39	43.5	29	30
	30.295	40	43.52	29	31
	30.309	41	43.54	29	31
	30.322	40	43.56	29	31
	30.335	42	43.58	30	31
	30.348	42	43.6	30	31
	30.361	43	43.62	30	31
	30.374	43	43.64	30	32
	30.387	45	43.66	30	32
	30.401	48	43.68	30	32
	30.414	49	43.7	30	32
	30.427	48	43.72	30	32
	30.44	50	43.74	30	32
	30.453	52	43.76	30	32
	30.466	53	43.78	30	32
	30.479	56	43.8	30	32
	30.492	50	43.82	30	31
	30.506	55	43.84	30	31
	30.519	63	43.86	31	31
	30.532	65	43.88	31	31
	30.545	70	43.9	31	31
	30.558	82	43.92	31	31
	30.571	107	43.94	31	30
	30.584	114	43.96	31	30
	30.597	127	43.98	31	30
	30.611	151	44	31	30
	30.624	169	44.02	31	30
	30.637	172	44.04	31	30
	30.65	177	44.06	30	30
	30.663	189	44.08	31	30
	30.676	216	44.1	30	30
	30.689	237	44.12	30	30
	30.703	279	44.14	30	30
	30.716	286	44.16	30	30
	30.729	301	44.18	30	30
	30.742	299	44.2	30	30
	30.755	313	44.22	29	30
	30.768	308	44.24	29	30
	30.781	234	44.26	29	30
	30.794	232	44.28	30	30
	30.808	250	44.3	30	30
	30.821	251	44.32	29	31
	30.834	234	44.34	29	31
	30.847	217	44.36	29	31
	30.86	235	44.38	29	31
	30.873	220	44.4	29	31
	30.886	202	44.42	29	31
	30.899	174	44.44	29	31
	30.913	165	44.46	29	31
	30.926	150	44.48	29	32
	30.939	106	44.5	29	32
	30.952	72	44.52	29	32
	30.965	46	44.54	29	32
	30.978	46	44.56	29	32
	30.991	29	44.58	29	32
	31.005	17	44.6	29	32
	31.018	33	44.62	29	32
	31.031	38	44.64	29	33
	31.044	33	44.66	29	33
	31.057	12	44.68	30	33
	31.07	3	44.7	30	33
	31.083	19	44.72	30	33
	31.096	13	44.74	30	33
	31.11	14	44.76	31	33
	31.123	27	44.78	31	33
	31.136	48	44.8	31	33
	31.149	53	44.82	31	33
	31.162	28	44.84	31	33
	31.175	15	44.86	31	33
	31.188	4	44.88	31	33
	31.201	3	44.9	31	32
	31.215	0	44.92	31	32
[truncated: 4,477 more rows]

## Sheet: Supplementary Figure 2
	Molar ratios of Zinc: BTA: Ser
	4: 2: 2	4: 2: 3	4: 2: 4	4: 3: 2	4: 3: 3	4: 3: 4	4: 4: 2	4: 4: 3	4: 4: 4
2 theta (degree)	Intensity (arb. units)
5.007	22	4	4	5	4	1	13	4	8
5.02	22	4	4	5	4	1	13	4	8
5.033	22	4	4	5	4	1	13	4	8
5.046	17	4	4	8	4	2	15	11	9
5.059	12	4	2	7	3	4	11	13	5
5.072	18	4	4	9	3	5	9	17	2
5.085	16	4	4	9	3	7	4	18	0
5.098	22	4	5	10	4	7	2	21	0
5.112	24	5	10	10	4	7	3	22	0
5.125	37	6	10	13	5	6	4	21	0
5.138	26	7	13	14	5	4	3	23	0
5.151	24	8	16	16	5	3	6	24	0
5.164	17	9	20	16	5	2	3	23	0
5.177	15	9	19	17	6	2	2	28	0
5.19	16	10	21	16	7	5	0	25	0
5.204	15	11	17	16	8	5	0	27	0
5.217	16	12	12	17	8	5	0	25	0
5.23	16	12	6	17	10	5	0	27	0
5.243	16	13	4	17	11	5	0	24	0
5.256	13	13	6	17	12	4	1	23	0
5.269	12	14	8	17	12	7	0	22	0
5.282	11	14	13	17	10	7	1	21	0
5.295	13	14	15	16	8	7	1	21	2
5.309	11	14	17	16	7	4	2	19	3
5.322	12	14	14	16	7	4	2	19	3
5.335	12	14	12	16	7	4	3	16	3
5.348	15	14	12	15	7	3	2	17	3
5.361	15	13	14	15	6	3	3	14	4
5.374	16	13	10	15	6	2	4	14	4
5.387	16	13	11	15	6	2	4	14	5
5.4	13	12	12	15	5	2	5	14	4
5.414	14	12	14	14	5	2	3	14	5
5.427	13	11	12	15	5	1	5	13	6
5.44	13	11	13	15	6	1	3	13	6
5.453	13	10	14	15	6	1	5	14	6
5.466	12	10	13	16	7	1	3	14	7
5.479	11	9	4	16	7	1	4	14	7
5.492	12	9	1	17	8	2	3	15	8
5.506	12	9	0	15	8	2	4	14	10
5.519	13	9	1	15	9	2	3	14	10
5.532	14	8	1	15	10	3	4	15	12
5.545	13	8	5	14	10	3	4	14	12
5.558	14	8	6	16	11	3	4	13	14
5.571	14	8	9	17	12	4	5	14	13
5.584	14	8	10	17	12	4	5	13	14
5.597	14	9	13	16	13	5	5	13	14
5.611	14	9	18	14	13	5	7	13	15
5.624	13	9	20	12	14	5	7	12	15
5.637	15	10	22	8	14	5	9	11	15
5.65	15	10	14	9	14	6	9	11	14
5.663	15	11	9	8	14	6	11	10	14
5.676	15	11	1	9	14	6	12	10	15
5.689	16	12	0	13	14	6	14	12	12
5.702	18	13	0	15	14	6	15	11	11
5.716	17	14	0	18	14	6	15	12	11
5.729	17	14	0	20	13	6	16	11	10
5.742	17	15	0	22	12	6	17	12	10
5.755	17	16	7	24	12	7	17	11	10
5.768	16	16	10	24	11	7	18	10	10
5.781	17	17	12	23	10	8	18	6	9
5.794	16	18	15	19	10	9	19	9	10
5.808	17	19	11	15	10	10	17	13	10
5.821	17	19	14	11	10	10	18	6	10
5.834	16	20	14	6	10	11	18	9	11
5.847	14	21	16	5	9	12	18	8	11
5.86	14	21	17	3	7	13	18	9	13
5.873	11	22	17	5	6	14	18	8	13
5.886	13	22	15	7	5	15	17	9	14
5.899	14	23	14	10	7	16	17	10	16
5.913	11	24	13	13	10	17	17	10	17
5.926	13	24	17	14	14	18	17	12	18
5.939	13	25	16	16	20	19	18	11	20
5.952	12	25	18	17	26	20	19	13	21
5.965	13	26	17	17	31	21	19	13	22
5.978	13	26	17	20	34	22	21	14	23
5.991	13	27	19	21	36	23	22	22	24
6.004	13	27	23	22	35	23	24	16	26
6.018	15	28	26	25	32	24	26	19	27
6.031	16	28	33	25	28	25	28	19	29
6.044	17	29	34	27	25	25	29	17	31
6.057	18	30	34	28	21	26	31	22	32
6.07	18	30	33	29	20	26	33	20	34
6.083	18	31	34	30	19	27	35	21	35
6.096	19	32	33	31	20	27	36	21	34
6.11	18	32	31	31	22	28	39	18	36
6.123	17	33	28	33	23	29	40	16	38
6.136	15	34	27	32	25	31	42	17	39
6.149	14	35	24	32	27	32	42	20	41
6.162	15	35	23	34	28	33	44	24	44
6.175	16	36	26	33	31	34	45	28	45
6.188	15	37	28	33	33	35	46	32	48
6.201	14	38	28	33	35	36	48	34	50
6.215	14	39	29	32	35	37	48	35	53
6.228	14	39	29	32	36	38	50	32	54
6.241	14	40	34	32	36	39	51	35	57
6.254	15	41	39	31	38	41	51	35	57
6.267	14	42	44	31	41	42	53	38	59
6.28	13	42	49	30	46	44	53	39	60
6.293	14	43	51	29	50	45	55	38	61
6.306	12	44	51	31	53	46	57	37	79
6.32	12	45	48	29	53	47	58	32	69
6.333	12	46	43	31	49	47	61	28	67
6.346	14	46	42	30	44	48	62	33	63
6.359	12	47	40	29	38	50	65	32	66
6.372	13	48	39	31	34	52	66	33	67
6.385	12	49	41	29	33	55	68	34	67
6.398	13	50	45	29	35	57	70	33	67
6.412	13	51	46	29	38	58	73	34	67
6.425	13	52	48	28	41	58	73	35	67
6.438	13	53	51	28	43	57	76	41	66
6.451	13	54	55	31	43	57	79	49	66
6.464	13	55	57	29	43	57	80	53	66
6.477	14	56	64	31	42	60	82	58	68
6.49	12	58	69	32	42	66	83	60	69
6.503	14	59	73	33	43	73	84	61	70
6.517	18	60	71	33	45	82	86	62	72
6.53	18	62	72	34	48	89	87	57	73
6.543	20	63	69	35	50	93	89	56	74
6.556	20	65	67	35	51	94	90	56	78
6.569	20	66	67	36	53	92	92	55	79
6.582	22	68	72	35	54	90	93	55	81
6.595	23	70	74	47	55	87	95	57	83
6.608	24	71	73	44	56	85	95	60	83
6.622	24	73	76	41	58	85	96	59	86
6.635	24	75	81	40	59	88	98	55	88
6.648	24	77	84	32	61	93	99	55	90
6.661	23	78	86	36	61	98	100	55	93
6.674	23	80	89	37	62	103	102	56	94
6.687	23	82	90	37	63	107	102	58	97
6.7	22	84	83	37	64	109	105	65	97
6.714	22	85	74	38	65	109	105	69	100
6.727	18	87	72	37	66	107	108	71	103
6.74	18	89	69	37	68	106	111	70	104
6.753	17	91	71	38	69	107	112	70	106
6.766	18	92	75	38	70	109	115	67	107
6.779	17	94	80	39	71	112	117	69	107
6.792	16	96	84	40	69	118	119	71	107
6.805	14	97	83	42	70	120	123	71	109
6.819	14	99	81	43	73	122	125	73	110
6.832	15	100	85	45	77	124	126	74	112
6.845	15	102	86	45	82	127	129	75	115
6.858	13	103	90	46	86	129	129	76	117
6.871	15	104	97	48	88	132	132	76	119
6.884	15	105	101	47	89	134	134	77	120
6.897	14	107	105	47	89	137	137	80	121
6.91	15	108	108	48	89	140	137	80	122
6.924	14	109	110	47	90	143	139	83	123
6.937	12	110	115	46	93	145	140	85	123
6.95	13	111	118	47	97	148	142	86	125
6.963	14	112	119	47	101	150	142	88	127
6.976	13	112	120	48	106	152	144	89	127
6.989	14	113	119	49	110	154	144	92	131
7.002	12	114	116	50	112	156	146	92	133
7.015	12	115	114	50	112	158	149	94	134
7.029	14	116	111	50	110	160	149	95	137
7.042	13	117	109	50	106	163	151	97	139
7.055	15	118	109	48	101	165	153	98	142
7.068	16	119	116	49	98	167	156	99	145
7.081	17	120	120	54	98	169	159	101	148
7.094	17	121	123	56	100	171	161	101	149
7.107	18	122	130	58	104	174	164	101	151
7.121	19	124	134	56	108	176	167	103	152
7.134	19	125	133	50	112	179	169	103	156
7.147	20	126	133	44	115	182	171	105	166
7.16	21	128	131	39	116	185	173	106	163
7.173	21	130	133	35	116	188	175	108	161
7.186	22	131	131	34	116	191	177	110	168
7.199	21	133	136	37	117	194	179	111	172
7.212	22	135	136	44	119	197	181	113	173
7.226	21	137	139	47	122	200	183	114	175
7.239	21	139	140	51	125	203	186	115	175
7.252	22	141	141	55	127	206	188	116	177
7.265	23	144	140	56	128	210	190	119	177
7.278	21	146	142	58	130	213	191	120	181
7.291	20	148	143	61	131	216	193	120	183
7.304	20	151	143	62	133	220	196	122	185
7.317	19	153	147	64	135	223	198	122	188
7.331	19	155	151	66	136	226	200	124	191
7.344	18	158	154	64	138	230	203	126	193
7.357	19	160	158	63	139	233	207	127	193
7.37	17	163	161	62	141	236	210	130	195
7.383	19	165	162	61	143	239	211	134	196
7.396	20	167	160	60	145	242	215	134	200
7.409	21	170	160	59	147	245	219	135	201
7.423	22	172	163	60	149	248	221	138	203
7.436	22	174	167	60	151	251	223	138	206
7.449	23	177	175	59	152	254	227	139	209
7.462	20	179	182	60	154	257	230	140	212
7.475	22	181	187	61	156	260	232	148	213
7.488	21	184	188	60	156	262	235	154	214
7.501	22	186	186	61	159	265	237	145	218
7.514	24	188	182	63	163	268	237	151	221
7.528	24	190	181	63	168	270	240	154	224
7.541	24	193	179	65	172	273	241	154	226
7.554	24	195	179	66	174	276	241	156	231
7.567	25	197	183	68	173	278	244	156	233
7.58	26	199	184	68	171	281	245	160	235
7.593	28	201	185	69	170	284	245	162	238
7.606	30	203	187	70	172	287	248	163	241
7.619	33	205	188	71	177	289	248	166	238
7.633	32	208	193	71	184	292	250	169	244
7.646	30	210	191	73	190	295	253	170	249
7.659	32	212	188	73	195	300	254	171	249
7.672	36	214	185	73	197	306	256	174	250
7.685	33	216	180	74	196	314	258	167	251
7.698	36	218	180	75	194	323	259	172	251
7.711	38	220	182	74	191	332	260	182	251
7.725	38	222	185	74	189	338	260	185	251
7.738	39	224	196	76	187	340	260	187	252
7.751	41	226	201	75	186	338	262	191	253
7.764	42	228	202	74	186	334	271	190	253
7.777	44	230	204	74	187	330	259	188	253
7.79	46	232	203	76	190	327	261	182	255
7.803	50	234	203	75	193	327	264	179	255
7.816	53	236	200	75	196	328	265	179	256
7.83	54	238	203	76	199	329	266	177	259
7.843	62	241	208	76	200	330	268	178	260
7.856	66	243	216	76	200	329	268	187	262
7.869	71	246	225	76	199	328	271	196	265
7.882	78	248	229	77	198	327	271	205	268
7.895	83	251	226	76	199	328	263	213	269
7.908	89	254	222	76	200	330	276	215	270
7.921	94	257	210	79	204	335	282	218	273
7.935	101	259	202	78	205	341	285	217	274
7.948	107	262	200	78	206	349	287	215	275
7.961	114	265	202	79	207	356	293	214	278
7.974	120	268	207	80	207	362	295	210	281
7.987	129	271	210	80	208	367	299	206	284
8	135	273	211	81	209	369	300	198	287
8.013	145	275	208	80	210	370	301	191	290
8.027	159	277	209	82	211	370	302	187	293
8.04	173	278	209	82	212	368	306	190	295
8.053	184	280	210	83	212	367	311	193	295
8.066	199	281	211	84	212	369	321	198	297
8.079	215	282	212	84	212	372	327	205	298
8.092	230	283	215	85	213	378	334	211	309
8.105	244	282	214	85	213	385	334	219	320
8.118	257	280	218	86	213	392	331	221	322
8.132	281	278	227	87	212	395	325	219	295
8.145	298	276	236	87	211	396	317	222	304
8.158	354	276	239	87	209	395	308	221	312
8.171	383	277	233	90	205	394	306	221	311
8.184	407	279	226	90	202	395	304	228	312
8.197	425	282	219	92	200	399	313	231	314
8.21	455	285	211	93	199	402	327	232	316
8.223	486	288	213	93	201	403	344	236	316
8.237	501	290	216	94	204	400	372	237	318
8.25	542	293	218	96	208	395	396	240	316
8.263	620	297	219	97	212	390	409	242	316
8.276	673	333	220	97	215	387	414	245	318
8.289	740	366	219	98	216	386	409	248	328
8.302	844	404	218	99	216	388	401	252	324
8.315	968	445	218	100	214	392	388	255	314
8.329	1118	483	225	101	211	395	385	259	319
8.342	1313	517	227	100	209	396	387	265	319
8.355	1479	558	231	101	207	395	394	266	316
8.368	1620	612	230	102	206	392	397	270	317
8.381	1908	687	228	103	206	388	402	275	323
8.394	2241	794	224	102	205	384	411	278	324
8.407	2595	943	220	103	204	380	421	283	323
8.42	2671	1132	214	105	202	376	436	289	323
8.434	2580	1363	216	106	200	373	456	293	323
8.447	2037	1619	218	107	198	371	471	300	325
8.46	1394	1866	220	108	197	371	487	306	326
8.473	1053	2097	216	110	198	371	497	312	330
8.486	777	2243	214	111	199	371	505	318	343
8.499	655	2279	208	112	202	370	515	325	364
8.512	695	2281	202	116	205	367	524	333	388
8.525	777	2383	197	119	208	364	534	339	411
8.539	869	2644	197	121	211	361	552	348	438
8.552	976	2943	204	124	212	358	561	360	459
8.565	1074	3047	211	127	212	358	575	372	470
8.578	1152	2810	217	131	210	360	592	382	475
8.591	1280	2295	223	134	207	363	611	392	478
8.604	1390	1710	219	138	204	367	632	403	481
8.617	1493	1230	208	145	201	370	658	417	485
8.631	1672	863	199	150	198	370	690	434	494
8.644	1885	587	193	154	195	367	725	455	511
8.657	2142	426	191	160	192	360	762	479	527
8.67	2409	347	191	167	188	349	804	508	544
8.683	2663	330	192	175	184	338	854	536	564
8.696	2963	351	195	183	180	326	912	568	580
8.709	3308	388	192	193	179	317	983	610	592
8.722	3644	428	188	204	179	313	1069	636	609
8.736	4089	462	185	216	180	313	1288	669	637
8.749	4684	491	183	239	181	316	1423	725	668
8.762	5381	515	181	253	181	320	1546	800	702
8.775	6190	538	178	265	181	324	1711	885	744
8.788	7256	564	177	281	179	327	1885	976	786
8.801	8243	593	177	301	177	326	2100	1066	826
8.814	8962	625	176	328	174	322	2365	1147	869
8.827	9272	660	175	361	172	317	2685	1226	926
8.841	9450	697	174	395	171	310	3084	1317	990
8.854	9457	736	172	431	170	304	3555	1437	1063
8.867	9250	777	172	468	169	299	4096	1585	1150
8.88	9044	824	167	511	168	294	4684	1775	1257
8.893	9216	883	163	557	166	292	5328	1980	1382
8.906	9262	961	160	610	164	287	6058	2243	1538
8.919	8755	1071	156	674	160	282	6798	2503	1722
8.933	7729	1219	155	745	159	276	7665	2770	1935
8.946	6421	1418	158	826	159	271	8594	2994	2156
8.959	4797	1679	162	915	160	265	9391	3204	2386
8.972	3341	1991	163	991	159	260	10010	3268	2610
8.985	2131	2383	156	1049	157	256	10457	3146	2820
8.998	1266	2838	149	1075	153	252	10711	2725	3044
9.011	766	3303	140	1059	148	248	10793	2149	3323
9.024	529	3688	127	1002	144	245	10677	1586	3553
9.038	402	3905	120	922	142	241	10122	1168	3670
9.051	370	3897	126	819	140	237	8933	842	3656
9.064	332	3661	133	676	137	233	7068	550	3485
9.077	280	3246	140	514	134	229	4946	351	3011
9.09	237	2730	146	381	131	225	3269	247	2275
9.103	224	2193	148	269	128	223	1901	192	1567
9.116	209	1700	143	180	125	221	914	164	1113
9.129	179	1282	129	127	122	219	429	156	692
9.143	165	920	117	99	119	215	259	157	397
9.156	6	638	110	84	117	210	228	155	272
9.169	55	429	107	75	114	203	251	151	227
9.182	90	285	109	71	112	197	271	146	217
9.195	98	199	115	67	110	192	263	141	211
9.208	95	155	117	63	108	188	244	129	207
9.221	92	140	117	59	106	185	230	115	194
9.235	91	140	114	56	103	182	232	107	181
9.248	88	146	112	52	101	180	201	73	172
9.261	79	148	109	47	99	177	162	95	171
9.274	78	147	108	43	97	176	145	113	164
9.287	76	133	109	25	96	174	136	103	151
9.3	72	115	107	35	94	172	127	94	138
9.313	67	98	108	44	92	168	128	95	89
9.326	63	61	105	39	90	161	142	94	120
9.34	63	75	102	36	88	151	164	89	143
9.353	64	85	97	37	86	141	147	86	128
9.366	62	91	93	37	85	132	130	85	118
9.379	61	92	85	36	83	126	131	84	120
9.392	63	92	76	35	82	123	131	81	120
9.405	60	90	72	36	80	123	126	79	117
9.418	55	88	66	35	78	125	121	78	114
9.431	57	87	63	34	76	126	118	77	112
9.445	54	87	62	34	73	126	115	74	111
9.458	51	88	62	35	71	124	113	72	109
9.471	50	89	67	33	70	121	108	68	107
9.484	47	90	69	32	69	117	107	66	107
9.497	48	91	70	31	68	114	106	68	106
9.51	48	92	75	31	66	113	104	67	102
9.523	46	90	77	30	63	113	102	66	99
9.537	47	88	76	28	58	112	100	66	98
9.55	48	87	70	28	53	111	97	68	95
9.563	46	86	64	28	48	109	95	67	93
9.576	44	85	59	27	44	109	92	68	91
9.589	41	84	56	25	42	107	90	66	88
9.602	40	83	53	23	43	104	89	64	87
9.615	40	81	54	24	47	100	87	63	87
9.628	39	80	53	23	51	96	84	63	84
9.642	40	78	52	22	56	92	82	61	81
9.655	39	76	45	21	59	90	79	62	80
9.668	38	75	39	21	61	87	77	64	79
9.681	36	73	34	21	59	84	74	62	78
9.694	35	71	35	20	56	80	72	58	73
9.707	36	70	38	19	51	77	70	52	71
9.72	38	68	44	19	46	74	67	46	70
9.733	39	67	48	19	41	70	65	40	68
9.747	38	65	47	19	37	67	62	33	66
9.76	38	64	44	18	34	64	60	30	66
9.773	38	62	38	18	33	61	58	29	67
9.786	40	61	31	19	32	58	56	29	65
9.799	42	60	29	18	32	55	54	29	63
9.812	38	58	28	17	33	52	52	30	61
9.825	39	57	33	18	35	49	51	32	60
9.839	40	56	32	18	35	46	50	34	58
9.852	38	54	27	17	33	44	48	36	56
9.865	38	53	27	16	29	42	48	40	52
9.878	40	52	27	15	24	41	47	42	49
9.891	38	50	25	16	19	38	46	42	64
9.904	38	49	23	15	17	35	44	42	66
9.917	36	48	22	14	16	32	44	39	32
9.93	31	46	20	12	21	29	44	32	29
9.944	31	45	20	13	20	28	43	23	42
9.957	31	44	20	12	19	28	42	18	40
9.97	32	42	16	10	18	30	42	14	32
9.983	32	41	15	10	17	31	42	12	31
9.996	32	40	18	10	16	31	41	13	33
10.009	31	39	18	9	18	30	40	16	30
10.022	30	37	18	8	15	28	38	19	26
10.035	26	36	18	7	15	26	37	19	26
10.049	24	35	13	8	14	26	36	19	26
10.062	26	34	8	7	14	26	34	19	24
10.075	28	32	6	6	14	29	33	17	23
10.088	28	31	5	6	13	31	32	15	22
10.101	28	30	5	7	12	32	30	15	22
10.114	28	29	7	6	11	30	28	16	23
10.127	30	27	11	6	10	25	26	15	23
10.141	30	26	13	8	10	18	26	16	24
10.154	29	25	18	8	9	11	25	15	23
10.167	28	24	23	7	8	6	23	15	22
10.18	26	23	23	7	8	3	21	14	20
10.193	26	21	20	6	7	3	20	12	17
10.206	26	20	15	6	6	6	19	11	14
10.219	26	19	10	5	6	9	19	11	12
10.232	28	18	2	3	5	11	17	10	11
10.246	28	17	1	8	5	12	15	9	9
10.259	27	17	0	10	4	11	15	9	6
10.272	28	16	2	6	4	9	16	8	5
10.285	29	15	9	3	3	6	15	7	6
10.298	31	14	18	0	3	5	15	6	4
10.311	32	14	20	0	2	4	16	5	3
10.324	34	13	17	0	2	6	16	6	3
10.337	34	12	11	0	2	6	18	6	3
10.351	32	12	4	0	2	6	17	5	4
10.364	34	11	0	0	1	5	18	5	5
10.377	34	11	0	0	1	4	19	5	5
10.39	32	11	0	2	1	4	18	4	5
10.403	32	10	4	7	0	3	19	3	6
10.416	34	10	1	11	0	2	20	4	6
10.429	33	9	0	13	0	2	20	3	6
10.443	33	9	0	12	0	2	21	3	14
10.456	32	9	0	9	0	2	20	2	6
10.469	34	8	0	5	0	2	21	2	4
10.482	32	8	0	0	0	2	21	1	10
10.495	29	7	0	0	0	1	21	0	10
10.508	28	7	0	0	0	1	20	0	8
10.521	28	7	0	0	0	1	20	0	7
10.534	29	6	0	0	0	1	20	0	8
10.548	28	6	0	0	0	1	19	0	9
10.561	27	6	0	0	0	1	18	0	9
10.574	26	5	0	0	0	1	16	0	7
10.587	27	5	0	0	0	1	14	0	7
10.6	28	4	0	0	0	1	14	0	6
10.613	28	4	0	0	0	1	14	0	3
10.626	28	4	8	0	0	1	13	0	1
10.639	29	3	13	0	0	1	11	0	1
10.653	31	3	14	0	0	1	10	0	7
10.666	31	3	11	0	0	1	9	0	1
10.679	31	3	5	0	0	1	8	0	0
10.692	32	2	0	0	0	1	8	0	2
10.705	31	2	0	0	0	1	6	0	1
10.718	32	2	0	0	0	1	6	0	1
10.731	36	2	0	0	0	1	6	0	1
10.744	35	2	0	0	0	1	7	0	0
10.758	33	2	0	0	0	1	6	0	0
10.771	35	2	0	0	0	1	4	0	0
10.784	38	3	0	0	0	1	4	0	1
10.797	38	3	0	1	0	1	4	0	0
10.81	39	3	0	0	0	1	5	0	0
10.823	41	3	0	0	0	1	5	0	0
10.836	43	4	0	0	0	1	5	0	0
10.85	44	4	0	0	0	1	5	1	2
10.863	44	4	0	0	0	1	7	3	0
10.876	46	5	0	0	0	1	7	2	0
10.889	50	5	0	0	0	1	7	2	1
10.902	55	6	0	0	0	1	7	2	3
10.915	58	6	0	0	0	1	8	3	3
10.928	61	6	0	0	0	1	8	4	2
10.941	65	7	0	0	0	1	9	3	2
10.955	71	7	0	0	0	1	10	4	1
10.968	75	8	0	0	0	1	9	4	2
10.981	81	9	0	0	0	1	11	4	3
10.994	88	9	0	0	0	1	12	5	5
11.007	97	10	0	0	0	1	14	6	6
11.02	106	11	0	0	0	1	16	5	7
11.033	116	11	0	0	0	2	17	6	10
11.046	126	12	0	0	0	2	19	7	11
11.06	136	13	0	0	0	2	22	9	12
11.073	154	14	1	0	0	3	24	8	14
11.086	159	16	1	0	0	3	26	8	18
11.099	161	17	0	0	0	4	28	10	21
11.112	178	19	0	1	0	5	31	12	23
11.125	215	21	0	1	0	5	34	12	23
11.138	238	23	0	1	0	6	35	12	25
11.152	254	25	0	1	0	6	38	14	28
11.165	277	26	0	3	0	7	42	16	30
11.178	296	28	0	3	0	8	45	16	32
11.191	314	30	0	3	0	8	48	17	35
11.204	328	39	0	3	0	9	51	20	37
11.217	370	45	0	5	0	9	54	20	39
11.23	429	50	0	5	0	10	56	21	42
11.243	486	55	0	5	0	10	60	24	45
11.257	554	59	0	6	0	11	65	27	48
11.27	641	63	0	7	1	11	70	29	51
11.283	695	69	0	8	1	11	75	32	53
11.296	786	77	0	8	1	12	82	36	55
11.309	915	88	0	9	2	12	89	39	58
11.322	999	103	0	11	2	12	97	43	62
11.335	1006	121	0	11	3	12	105	47	67
11.348	928	146	0	12	3	12	114	50	72
11.362	831	176	0	15	4	12	122	55	79
11.375	719	214	0	19	4	12	131	61	88
11.388	587	265	0	20	5	12	141	77	103
11.401	470	319	0	22	6	12	167	86	110
11.414	381	391	1	27	7	12	190	91	114
11.427	324	468	1	32	7	11	206	100	122
11.44	293	527	1	33	8	11	220	108	135
11.454	286	548	2	38	9	11	233	117	156
11.467	299	535	3	46	9	11	245	128	183
11.48	323	501	2	56	10	10	264	145	212
11.493	352	452	2	64	10	10	291	167	244
11.506	381	394	5	70	11	10	320	191	275
11.519	427	330	6	78	11	9	355	218	302
11.532	465	267	3	88	11	10	401	252	326
11.545	482	209	1	97	12	9	455	291	358
11.559	496	159	3	107	12	9	521	335	402
11.572	508	121	2	121	11	8	588	384	456
11.585	518	94	1	138	11	8	661	439	513
11.598	513	80	2	158	11	8	715	503	578
11.611	491	75	2	181	11	9	755	571	627
11.624	420	77	2	203	10	10	779	622	664
11.637	340	83	3	223	10	10	827	637	705
11.65	293	91	3	232	10	11	876	620	724
11.664	248	100	3	233	9	11	892	584	701
11.677	201	105	2	241	9	12	846	541	658
11.69	167	108	3	255	8	13	747	488	600
11.703	131	107	3	255	8	16	636	403	486
11.716	98	103	3	246	7	20	534	294	354
11.729	77	95	5	228	7	23	434	210	250
11.742	65	85	7	193	6	24	351	149	184
11.756	60	74	4	146	6	24	287	106	126
11.769	65	61	10	117	6	21	237	77	82
11.782	58	49	11	99	6	16	206	53	52
11.795	60	38	7	80	6	11	183	38	44
11.808	58	30	1	59	6	6	158	25	42
11.821	65	24	2	39	6	3	132	16	37
11.834	71	20	3	23	6	3	106	13	32
11.847	73	19	3	14	7	4	80	14	26
11.861	76	20	6	9	7	7	58	17	19
11.874	90	22	9	7	8	10	39	19	13
11.887	95	24	10	9	9	14	33	16	12
11.9	95	26	9	14	9	19	30	16	12
11.913	101	26	10	16	10	23	27	15	11
11.926	106	25	11	16	11	27	27	16	11
11.939	107	23	13	13	12	29	19	17	5
11.952	101	20	13	10	13	29	16	16	8
11.966	87	20	18	6	14	28	15	14	12
11.979	70	20	26	1	15	26	15	11	14
11.992	58	20	28	1	16	24	17	9	12
12.005	39	20	27	5	17	23	17	11	12
12.018	32	19	21	8	18	22	19	10	13
12.031	30	18	15	7	19	22	21	9	15
12.044	35	17	7	6	20	22	24	9	16
12.058	31	16	5	5	20	22	25	11	15
12.071	21	15	9	6	21	21	26	13	17
12.084	12	14	16	7	22	20	26	16	18
12.097	15	13	23	7	22	19	27	19	18
12.11	17	12	28	7	23	18	27	24	18
12.123	21	12	29	10	23	18	29	26	20
12.136	26	11	31	12	24	19	29	29	20
12.149	30	10	30	13	24	19	30	30	21
12.163	28	9	30	14	24	20	29	24	21
12.176	18	8	28	16	25	21	30	16	22
12.189	18	8	26	18	25	22	30	7	23
12.202	18	7	26	20	26	23	30	2	25
12.215	17	7	31	21	26	24	30	2	25
12.228	17	6	38	24	27	25	30	9	26
12.241	17	6	45	27	28	27	31	24	28
12.254	18	6	51	29	28	28	31	39	29
12.268	19	6	55	31	30	30	30	48	30
12.281	22	6	54	35	31	32	32	48	30
12.294	21	6	51	38	32	34	32	46	32
12.307	21	6	49	42	34	36	33	45	33
12.32	23	6	48	45	36	38	33	42	32
12.333	24	7	48	48	38	40	33	45	33
12.346	26	7	49	54	40	42	34	54	34
12.36	27	8	55	58	43	44	34	56	36
12.373	28	8	57	63	46	47	34	57	37
12.386	27	9	55	67	49	49	34	61	38
12.399	27	10	52	74	52	51	36	63	39
12.412	26	11	50	81	56	53	36	66	41
12.425	27	11	49	87	60	55	35	68	42
12.438	26	12	51	93	65	58	37	70	45
12.451	26	13	59	102	69	60	38	73	47
12.465	26	15	70	111	74	63	39	77	50
12.478	25	16	83	121	80	66	41	83	53
12.491	25	17	97	131	86	70	42	88	56
12.504	23	19	106	142	93	73	43	94	60
12.517	22	20	113	155	101	77	44	100	65
12.53	20	22	120	169	109	82	45	108	70
12.543	18	24	127	182	118	88	49	116	75
12.556	18	26	134	199	128	96	51	125	81
12.57	17	28	148	217	139	104	53	136	90
12.583	16	31	163	240	151	113	60	141	99
12.596	15	34	180	263	164	123	65	152	108
12.609	18	37	194	285	179	133	69	167	118
12.622	21	40	208	310	196	145	69	186	130
12.635	22	44	225	336	222	158	69	205	143
12.648	21	49	246	365	245	173	70	226	158
12.662	20	54	265	397	269	192	77	244	173
12.675	22	59	286	432	295	214	86	260	192
12.688	22	64	310	474	322	238	96	275	212
12.701	23	69	335	519	354	262	105	297	236
12.714	25	75	360	568	391	286	114	321	263
12.727	25	82	393	619	434	309	120	345	289
12.74	25	91	427	673	482	334	124	368	316
12.753	25	100	464	730	537	364	129	389	345
12.767	28	110	503	785	599	400	131	407	377
12.78	28	121	538	846	668	444	135	425	411
12.793	30	131	568	910	746	493	143	447	459
12.806	30	141	599	978	832	546	151	477	517
12.819	31	151	600	1031	928	601	160	517	578
12.832	31	161	605	1057	1022	659	166	541	644
12.845	32	175	624	1046	1123	717	163	542	698
12.858	31	190	631	1029	1217	783	151	528	735
12.872	31	210	612	1031	1286	859	136	529	781
12.885	33	231	581	1052	1333	927	122	533	837
12.898	33	249	547	1033	1392	967	109	522	882
12.911	34	254	491	933	1465	977	97	470	887
12.924	35	243	428	769	1496	965	87	406	832
12.937	35	223	388	625	1406	927	76	368	731
12.95	35	202	374	547	1199	834	69	344	594
12.964	37	182	337	507	949	676	65	307	478
12.977	36	163	288	450	747	514	62	265	389
12.99	34	145	232	382	605	403	58	227	325
13.003	31	127	185	314	480	298	56	198	260
13.016	28	110	153	260	388	227	55	178	203
13.029	29	92	131	223	316	181	54	160	154
13.042	29	75	118	194	257	144	54	141	121
13.055	28	60	109	171	213	120	53	122	98
13.069	27	48	101	154	179	102	52	109	83
13.082	25	38	91	143	154	88	49	101	75
13.095	23	31	82	133	135	78	45	96	70
13.108	23	26	77	120	121	69	42	88	70
13.121	22	23	71	105	109	62	42	77	69
13.134	22	21	62	89	97	54	43	68	67
13.147	21	19	53	77	85	46	43	59	58
13.16	20	17	37	62	73	39	40	52	49
13.174	19	14	38	61	62	33	39	51	43
13.187	17	12	40	62	48	24	38	49	31
13.2	16	8	41	61	47	24	38	46	35
13.213	15	8	36	56	46	23	36	41	40
13.226	14	8	31	51	45	22	35	40	42
13.239	13	8	28	48	44	21	34	38	39
13.252	14	8	28	47	42	20	32	37	36
13.266	13	8	27	46	41	19	32	35	34
13.279	12	8	26	44	40	19	31	33	33
13.292	11	8	24	42	40	19	31	31	31
13.305	9	8	22	41	45	19	30	30	30
13.318	8	8	21	41	46	19	29	30	28
13.331	8	8	21	40	46	20	28	29	27
13.344	7	8	21	40	44	20	28	28	27
13.357	7	8	20	38	41	21	27	26	26
13.371	7	8	19	38	38	21	28	25	24
13.384	9	8	17	36	36	21	27	26	22
13.397	9	7	17	36	35	22	27	25	21
13.41	8	7	16	34	33	22	27	24	21
13.423	8	7	16	34	32	22	26	23	21
13.436	9	7	14	32	30	22	26	23	20
13.449	11	6	14	32	29	23	26	24	20
13.462	13	6	13	31	27	23	26	24	19
13.476	14	6	12	30	25	23	26	24	21
13.489	14	5	11	28	23	23	24	24	21
13.502	13	5	9	26	22	23	23	24	22
13.515	13	5	8	25	21	23	23	24	22
13.528	14	5	7	24	20	23	23	25	22
13.541	14	5	8	24	19	23	22	26	23
13.554	15	4	8	23	19	23	21	25	24
13.568	17	4	8	22	18	23	21	25	24
13.581	17	4	8	20	17	23	21	25	24
13.594	18	4	7	18	17	22	20	24	25
13.607	20	4	6	17	16	22	20	23	24
13.62	21	4	5	16	16	22	19	22	24
13.633	20	4	5	16	16	22	19	22	24
13.646	20	4	7	14	16	21	18	20	25
13.659	19	4	10	14	16	21	17	19	25
13.673	20	4	12	12	16	20	17	17	23
13.686	21	4	12	12	16	20	17	17	23
13.699	22	4	9	12	16	19	17	16	22
13.712	22	4	5	12	16	19	17	16	21
13.725	22	4	0	12	16	18	16	13	20
13.738	23	5	0	11	16	18	16	12	20
13.751	24	5	3	11	17	17	17	10	19
13.764	22	6	9	11	17	16	18	11	19
13.778	17	6	15	12	17	16	17	13	18
13.791	21	7	18	12	17	15	18	16	18
13.804	24	7	20	12	16	14	17	19	17
13.817	23	8	17	14	16	13	18	20	17
13.83	29	9	13	15	16	12	18	23	17
13.843	37	10	11	17	16	11	19	26	17
13.856	45	12	13	19	16	11	20	27	18
13.87	48	13	17	21	16	10	21	28	18
13.883	51	14	19	22	15	9	22	28	17
13.896	61	16	18	23	15	8	22	29	17
13.909	68	17	16	23	15	8	24	31	17
13.922	72	19	9	24	14	7	26	32	17
13.935	85	20	2	25	14	7	27	33	17
13.948	98	22	0	26	13	6	28	31	17
13.961	118	23	0	24	13	6	28	24	17
13.975	124	25	2	21	12	5	29	16	17
13.988	132	27	8	15	12	5	30	7	17
14.001	130	28	13	10	11	5	30	3	17
14.014	133	30	15	6	10	5	31	3	17
14.027	117	31	9	4	10	5	31	8	15
14.04	92	32	6	4	9	5	31	14	15
14.053	73	33	4	6	9	5	31	20	15
14.066	45	34	6	8	8	6	31	22	15
14.08	26	34	9	10	8	6	31	20	15
14.093	17	35	12	11	8	7	31	15	13
14.106	21	35	11	11	7	7	31	13	13
14.119	31	34	11	7	7	7	30	12	14
14.132	38	34	11	4	7	8	30	13	15
14.145	35	33	11	2	7	8	30	14	14
14.158	38	32	12	2	7	9	31	16	13
14.172	31	31	12	8	8	9	31	17	13
14.185	32	30	11	10	8	10	30	16	15
14.198	27	28	10	10	9	10	30	16	15
14.211	24	26	10	8	9	10	29	15	14
14.224	27	24	10	8	10	10	30	16	13
14.237	38	23	11	9	11	11	30	16	14
14.25	33	20	10	10	12	11	30	17	15
14.263	32	18	8	9	13	11	30	18	13
14.277	30	16	7	9	14	11	29	18	12
14.29	38	14	8	10	15	11	29	20	12
14.303	42	12	8	10	16	11	29	21	12
14.316	46	11	7	10	17	11	29	22	12
14.329	58	10	7	10	18	11	27	21	12
14.342	75	10	6	10	19	11	26	22	11
14.355	68	10	6	9	20	11	25	23	11
14.368	69	10	5	9	20	11	26	23	10
14.382	80	10	6	7	19	11	28	22	10
14.395	104	11	5	6	19	11	29	23	9
14.408	127	13	5	5	18	11	30	23	10
14.421	161	16	4	5	17	11	30	23	10
14.434	180	20	4	5	15	11	28	24	9
14.447	180	26	4	3	14	11	25	24	9
14.46	186	33	5	2	14	11	23	24	9
14.473	201	41	5	2	13	10	24	24	8
14.487	197	50	4	3	11	10	29	25	9
14.5	167	60	4	4	9	10	38	25	9
14.513	130	70	4	4	8	9	48	24	9
14.526	94	82	5	5	8	9	57	25	9
14.539	70	93	5	6	9	8	64	25	10
14.552	61	104	4	6	10	8	68	25	11
14.565	64	113	4	7	11	7	68	26	11
14.579	77	116	5	8	13	6	64	26	10
14.592	92	114	7	8	14	6	60	26	11
14.605	98	106	7	9	16	5	51	26	11
14.618	108	93	7	10	17	5	41	26	12
14.631	119	79	7	15	19	4	32	26	11
14.644	135	66	7	18	21	4	28	27	12
14.657	153	54	8	19	22	4	27	29	13
14.67	176	47	8	16	22	4	27	29	13
14.684	201	44	8	12	22	4	29	29	12
14.697	225	46	9	3	22	4	30	28	12
14.71	252	52	11	5	22	5	30	27	13
14.723	278	61	11	7	22	5	29	26	14
14.736	315	73	12	10	22	6	29	26	13
14.749	362	84	12	9	19	6	27	27	14
14.762	374	94	13	7	15	7	26	32	15
14.775	398	102	14	5	10	8	28	36	15
14.789	410	108	14	4	6	9	31	41	15
14.802	381	113	16	3	2	10	34	39	16
14.815	305	119	17	4	0	11	34	34	16
14.828	249	130	16	4	0	11	36	28	17
14.841	187	145	16	4	1	12	38	25	18
14.854	150	169	20	5	4	13	39	30	18
14.867	117	197	21	5	7	13	40	42	19
14.881	108	227	19	5	11	14	42	57	21
14.894	112	245	16	5	14	14	44	70	22
14.907	121	238	15	5	17	14	47	74	23
14.92	148	213	18	6	18	15	49	71	24
14.933	182	182	20	6	18	15	50	62	25
14.946	206	151	20	6	18	15	53	54	27
14.959	224	122	17	6	18	16	55	48	26
14.972	234	100	15	5	18	16	57	46	26
14.986	271	84	14	4	19	16	59	45	26
14.999	306	74	15	4	20	16	62	47	32
15.012	365	69	16	4	21	16	65	46	35
15.025	434	68	18	6	21	17	67	45	37
15.038	512	70	19	7	21	17	69	46	36
15.051	580	75	17	7	20	18	72	53	33
15.064	666	83	14	6	20	18	75	63	31
15.077	710	93	12	7	19	18	78	71	30
15.091	799	104	11	8	19	19	79	75	28
15.104	870	118	11	7	19	19	81	78	31
15.117	937	132	15	9	18	19	82	75	37
15.13	895	148	20	12	18	19	85	70	46
15.143	784	167	25	16	18	20	87	64	59
15.156	576	189	28	18	17	20	88	62	72
15.169	381	215	30	18	17	20	89	61	81
15.183	237	247	32	16	17	20	89	61	78
15.196	132	284	32	15	17	20	88	60	68
15.209	78	327	33	13	17	20	88	60	57
15.222	57	374	34	16	17	20	87	57	52
15.235	54	419	34	19	17	21	87	55	55
15.248	53	453	31	26	17	21	86	52	62
15.261	44	471	30	30	17	21	84	51	63
15.274	23	465	29	32	17	21	81	49	58
15.288	27	429	28	30	17	21	80	50	44
15.301	25	366	25	28	18	21	78	50	28
15.314	30	290	20	26	18	21	75	53	19
15.327	28	219	17	22	18	22	73	54	18
15.34	39	151	15	19	18	22	70	54	20
15.353	39	96	19	15	18	22	67	53	22
15.366	37	57	22	13	18	22	64	53	24
15.379	23	32	26	9	18	22	62	50	26
15.393	22	20	24	5	19	22	60	50	27
15.406	20	17	21	2	19	22	59	52	28
15.419	22	20	15	1	19	22	56	54	33
15.432	22	24	10	2	18	22	54	54	35
15.445	24	28	9	5	18	21	50	53	36
15.458	24	30	13	8	19	21	50	54	33
15.471	24	30	21	10	19	21	49	54	22
15.485	22	29	29	11	19	21	49	54	23
15.498	22	26	38	7	19	20	48	54	25
15.511	20	24	44	2	19	20	47	55	30
15.524	23	23	47	0	19	20	46	55	29
15.537	22	20	42	0	19	20	47	54	28
15.55	23	22	33	4	20	21	47	56	25
15.563	23	23	26	4	20	21	47	57	24
15.576	25	23	26	3	21	21	47	57	25
15.59	25	23	24	2	21	22	48	56	25
15.603	24	22	24	2	22	22	49	56	25
15.616	23	21	21	0	23	23	50	56	25
15.629	23	21	19	1	24	24	48	57	25
15.642	21	21	19	0	24	25	49	57	26
15.655	22	21	24	0	25	26	49	55	27
15.668	21	21	34	0	26	26	49	54	27
15.681	20	22	40	0	26	27	48	54	27
15.695	17	22	40	0	27	28	48	54	28
15.708	17	22	34	0	27	29	48	55	27
15.721	16	23	30	0	28	30	48	54	28
15.734	13	23	26	0	28	31	48	52	28
15.747	12	24	24	0	28	31	48	51	28
15.76	10	24	26	0	29	32	47	50	28
15.773	8	25	31	0	29	33	47	50	28
15.787	9	26	36	0	29	33	48	51	28
15.8	9	26	37	0	29	33	48	50	28
15.813	11	27	34	0	29	34	49	51	28
15.826	10	28	31	1	29	34	50	51	27
15.839	10	28	31	2	29	34	52	52	27
15.852	10	29	33	3	29	34	53	53	27
15.865	12	30	37	2	29	34	56	54	26
15.878	14	30	37	2	29	35	58	55	27
15.892	14	31	35	2	29	35	60	56	27
15.905	15	32	31	2	29	35	62	59	27
15.918	15	33	27	4	30	36	64	60	28
15.931	16	33	28	5	30	36	65	62	30
15.944	14	34	29	6	30	37	68	62	30
15.957	15	35	32	5	30	37	71	65	32
15.97	15	35	33	4	31	37	73	67	32
15.983	17	36	33	5	31	38	75	69	33
15.997	18	37	34	5	31	39	74	69	34
16.01	20	37	36	5	31	40	75	70	36
16.023	20	38	41	6	31	41	76	70	36
16.036	19	39	45	6	32	42	77	72	38
16.049	19	39	44	6	33	43	78	73	39
16.062	20	40	44	6	33	43	79	74	40
16.075	23	41	47	7	34	43	78	74	41
16.089	24	41	51	6	33	43	78	74	43
16.102	25	42	56	6	33	44	78	75	43
16.115	26	43	55	6	32	46	78	76	44
16.128	25	43	48	5	32	49	78	76	45
16.141	25	44	40	6	31	51	78	75	46
16.154	27	45	33	7	31	52	78	75	48
16.167	30	45	32	7	32	50	77	76	48
16.18	29	46	38	6	35	47	76	77	49
16.194	29	46	47	5	41	43	76	78	50
16.207	29	47	54	5	48	42	75	80	52
16.22	28	47	56	5	55	43	75	82	51
16.233	26	48	52	6	60	48	76	83	53
16.246	24	48	49	6	61	54	76	84	54
16.259	22	49	46	5	58	61	76	85	55
16.272	21	49	43	5	52	67	76	86	56
16.285	17	49	45	5	46	71	76	87	58
16.299	17	50	46	5	42	73	77	87	58
16.312	15	50	50	5	40	73	80	90	60
16.325	16	51	50	5	40	73	80	93	61
16.338	15	51	51	5	42	73	81	96	62
16.351	16	52	50	5	44	74	81	98	63
16.364	14	52	51	6	47	74	82	95	64
16.377	14	53	51	7	52	76	81	92	64
16.391	11	53	53	7	57	76	82	88	65
16.404	11	54	55	9	63	77	83	86	66
16.417	14	54	58	10	67	77	84	84	67
16.43	15	55	59	12	67	77	85	86	67
16.443	17	55	61	16	65	77	85	89	68
16.456	19	55	63	21	62	79	85	93	67
16.469	21	56	65	24	60	81	85	103	67
16.482	20	56	68	27	61	82	85	113	66
16.496	20	57	70	27	64	82	85	121	66
16.509	21	57	72	25	69	82	85	120	66
16.522	23	58	74	23	74	80	85	115	65
16.535	26	58	75	20	77	80	85	107	66
16.548	27	58	76	16	77	80	86	97	65
16.561	28	59	77	13	76	80	86	89	64
16.574	27	59	74	10	72	81	86	84	63
16.587	27	59	71	9	67	81	85	82	63
16.601	27	60	65	8	61	81	86	83	61
16.614	32	60	61	7	57	81	86	85	62
16.627	34	61	62	8	53	80	87	89	62
16.64	38	62	69	9	51	81	87	97	62
16.653	37	63	78	13	51	82	88	104	62
16.666	38	64	84	15	53	84	88	108	62
16.679	41	66	86	17	56	85	90	109	62
16.693	46	68	82	17	58	84	91	107	62
16.706	52	72	77	15	60	81	94	107	62
16.719	61	76	73	13	61	79	95	107	62
16.732	67	81	72	12	60	78	95	109	62
16.745	84	86	74	10	60	79	97	112	63
16.758	94	91	73	11	60	82	98	110	62
16.771	110	98	71	12	61	86	101	110	63
16.784	110	105	71	12	61	88	103	110	62
16.798	119	115	71	12	60	90	104	111	62
16.811	143	126	71	11	58	91	105	112	62
16.824	178	139	70	10	55	93	107	112	62
16.837	222	153	70	9	51	94	109	110	62
16.85	268	167	70	9	49	97	111	110	62
16.863	291	180	70	8	50	97	113	112	62
16.876	318	192	73	9	53	96	115	113	61
16.889	351	202	74	9	58	91	116	114	61
16.903	410	218	75	8	64	85	118	114	61
16.916	478	239	75	8	68	79	120	114	61
16.929	593	263	77	9	70	77	122	115	61
16.942	654	288	78	9	70	78	124	116	62
16.955	712	310	81	9	69	84	126	117	62
16.968	786	327	82	8	69	91	127	118	63
16.981	908	337	85	8	70	97	129	120	64
16.995	1006	341	85	8	71	100	131	122	65
17.008	1035	344	86	8	71	101	132	125	66
17.021	932	354	86	9	70	99	135	127	68
17.034	751	377	87	8	67	95	137	128	69
17.047	531	419	88	9	64	92	141	128	72
17.06	400	491	89	8	61	90	143	130	74
17.073	264	583	90	7	60	88	147	132	76
17.086	187	713	91	8	60	89	150	135	79
17.1	132	867	91	8	62	93	153	137	82
17.113	113	1011	92	8	64	98	157	139	85
17.126	99	1110	91	9	65	105	160	141	88
17.139	111	1137	91	9	66	112	164	145	92
17.152	115	1071	91	9	66	116	170	148	94
17.165	133	920	90	8	65	117	176	150	99
17.178	142	727	90	9	66	115	183	153	103
17.191	160	547	89	10	66	112	192	155	107
17.205	170	411	89	10	67	110	203	160	112
17.218	196	292	89	11	68	110	218	165	117
17.231	213	210	88	12	69	112	230	173	123
17.244	247	158	87	12	70	113	241	182	129
17.257	274	128	87	12	71	113	256	205	138
17.27	305	116	87	14	72	111	278	216	146
17.283	338	116	88	15	72	107	308	225	157
17.297	391	123	88	17	73	104	344	230	169
17.31	451	133	89	19	74	102	380	240	188
17.323	502	144	90	22	75	103	416	263	205
17.336	557	153	91	25	76	104	457	298	224
17.349	620	161	89	30	77	106	500	340	245
17.362	661	167	90	38	78	107	547	385	272
17.375	751	173	91	42	78	107	593	426	299
17.388	873	179	95	50	79	108	637	466	331
17.402	879	187	97	58	80	108	690	507	369
17.415	846	198	99	70	80	109	746	562	414
17.428	798	214	102	83	81	109	821	631	465
17.441	822	233	103	99	81	106	928	704	522
17.454	834	255	105	115	80	106	1002	780	587
17.467	862	279	104	134	79	107	1018	819	651
17.48	895	300	103	154	79	107	1005	857	724
17.493	925	317	103	177	79	108	1007	909	801
17.507	945	330	104	202	78	108	991	962	887
17.52	933	335	109	230	78	108	963	978	989
17.533	925	336	119	262	77	108	924	962	1093
17.546	874	334	125	297	77	108	891	884	1166
17.559	867	333	129	334	76	109	865	759	1208
17.572	872	334	124	368	76	110	845	638	1216
17.585	903	337	117	393	76	112	832	560	1200
17.599	842	343	113	405	76	115	790	504	1132
17.612	778	350	110	417	76	120	745	458	1004
17.625	685	357	111	427	76	125	692	410	825
17.638	611	365	110	431	76	131	649	363	646
17.651	557	374	105	413	77	134	619	332	511
17.664	547	393	101	374	78	134	608	317	433
17.677	580	427	103	315	78	132	595	316	377
17.69	620	487	108	254	79	128	576	319	337
17.704	668	572	113	209	80	124	545	313	292
17.717	713	682	115	186	81	123	513	304	251
17.73	741	803	115	174	82	124	481	291	219
17.743	771	898	111	169	83	127	455	280	201
17.756	778	963	107	161	83	129	440	278	190
17.769	799	928	112	147	84	129	435	281	187
17.782	800	773	123	129	85	127	434	288	179
17.795	814	565	136	112	86	123	437	293	168
17.809	814	404	144	100	86	117	450	294	157
17.822	829	327	144	94	87	113	446	296	145
17.835	831	267	139	94	87	110	454	300	136
17.848	831	252	130	94	87	108	463	307	131
17.861	817	255	128	96	87	107	483	317	123
17.874	801	260	130	99	87	106	504	329	130
17.887	783	265	133	101	87	106	524	341	136
17.901	801	263	132	102	87	106	539	351	145
17.914	845	256	130	105	87	109	555	364	152
17.927	895	248	125	107	87	114	579	380	152
17.94	958	243	123	111	87	121	611	402	155
17.953	992	244	126	113	86	127	662	426	161
17.966	1030	253	134	114	86	132	720	457	175
17.979	1051	270	145	116	85	133	773	487	191
17.992	1067	294	151	117	85	132	814	513	207
18.006	1067	324	153	120	84	130	837	508	222
18.019	1049	357	150	123	83	128	856	491	235
18.032	912	390	143	128	83	127	870	478	243
18.045	748	423	135	135	82	127	897	476	253
18.058	581	453	130	143	81	127	931	447	261
18.071	464	480	128	153	80	127	947	400	271
18.084	345	504	130	158	79	127	953	357	282
18.097	252	525	131	154	79	127	969	337	296
18.111	183	538	133	140	78	128	1004	322	309
18.124	126	539	132	123	77	127	1042	303	325
18.137	81	530	128	111	76	126	1060	278	345
18.15	61	516	123	108	76	122	1015	247	373
18.163	63	501	118	113	75	117	901	218	387
18.176	72	481	115	115	74	112	770	194	405
18.189	68	452	114	109	74	108	657	176	399
18.202	58	414	115	95	73	108	547	163	378
18.216	42	373	118	78	73	111	435	152	329
18.229	29	330	120	63	72	115	337	145	284
18.242	17	290	119	51	72	118	247	141	237
18.255	24	254	115	43	71	119	185	141	207
18.268	12	224	108	35	71	117	152	143	184
18.281	15	198	102	28	70	114	139	147	160
18.294	18	178	97	21	69	112	143	147	137
18.308	20	163	97	15	69	111	149	145	109
18.321	19	151	104	13	68	114	154	133	89
18.334	18	143	115	12	68	114	158	133	79
18.347	15	136	123	11	67	114	161	134	77
18.36	15	130	123	10	67	115	166	141	81
18.373	12	125	117	8	67	116	164	146	83
18.386	13	120	111	6	66	116	154	148	83
18.399	14	115	104	3	66	116	144	147	77
18.413	11	111	109	2	66	115	110	146	70
18.426	10	106	119	3	66	114	120	144	69
18.439	9	106	127	5	66	113	130	144	69
18.452	9	106	126	6	66	110	144	144	68
18.465	10	107	115	8	66	110	151	145	65
18.478	12	107	100	9	66	112	145	146	60
18.491	13	108	90	9	67	115	138	147	55
18.504	13	109	88	9	67	118	130	146	54
18.518	12	110	96	9	67	119	126	147	58
18.531	11	111	109	10	68	115	128	145	65
18.544	12	113	119	11	68	108	130	144	66
18.557	12	114	123	13	68	101	132	144	67
18.57	14	116	118	14	68	96	133	144	66
18.583	18	117	105	15	69	98	133	145	68
18.596	19	119	92	16	69	104	133	146	71
18.61	37	121	87	16	69	114	132	146	80
18.623	29	122	90	15	68	122	133	144	85
18.636	25	123	98	16	68	126	133	143	82
18.649	19	124	109	16	68	125	134	142	74
18.662	24	125	116	17	67	120	135	142	62
18.675	44	127	116	17	67	116	137	143	52
18.688	61	128	109	17	66	115	138	143	44
18.701	80	130	102	16	66	118	139	149	42
18.715	93	131	102	16	65	120	141	148	47
18.728	98	133	105	16	65	119	142	146	48
18.741	111	134	111	16	64	115	143	141	51
18.754	120	135	118	16	64	108	145	134	53
18.767	132	136	120	16	64	100	146	133	54
18.78	169	139	118	16	64	95	146	136	54
18.793	199	142	114	15	64	92	147	143	51
18.806	238	146	107	15	64	94	147	152	51
18.82	281	151	107	15	64	98	149	156	51
18.833	303	156	108	14	64	103	150	157	52
18.846	315	161	113	15	65	108	152	154	54
18.859	334	164	116	15	65	112	155	152	56
18.872	338	167	119	14	65	114	156	155	57
18.885	316	170	121	14	66	114	158	164	57
18.898	266	176	117	14	66	114	159	172	58
18.912	211	186	114	14	66	113	159	175	56
18.925	154	202	111	15	67	111	159	173	57
18.938	103	225	112	15	67	109	159	167	57
18.951	76	254	116	15	68	107	160	160	57
18.964	65	288	120	15	68	104	162	155	58
18.977	72	325	125	15	68	103	175	154	57
18.99	92	361	128	16	67	101	179	157	59
19.003	109	392	128	17	66	101	179	157	60
19.017	125	414	128	18	64	100	175	156	58
19.03	144	417	125	19	63	99	165	157	58
19.043	163	396	126	19	62	98	161	154	56
19.056	199	358	128	22	61	96	161	155	57
19.069	233	315	132	22	60	95	170	154	61
19.082	253	275	133	23	59	96	183	156	66
19.095	279	239	126	24	59	101	196	160	71
19.108	290	212	120	25	58	108	209	166	74
19.122	308	194	110	26	57	116	220	173	79
19.135	332	184	105	27	57	122	229	185	83
19.148	364	180	107	27	56	124	239	196	82
19.161	398	181	115	29	56	120	251	205	83
19.174	424	186	127	29	56	110	265	212	82
19.187	439	193	131	30	56	99	277	213	86
19.2	447	203	124	31	57	89	285	213	95
19.214	464	216	115	31	57	84	285	214	103
19.227	495	229	104	32	57	86	269	215	111
19.24	500	242	101	31	58	93	253	216	110
19.253	505	253	103	32	59	103	240	211	102
19.266	511	260	110	32	60	110	233	200	91
19.279	511	264	118	32	61	114	233	188	78
19.292	433	266	119	32	61	113	237	176	70
19.305	357	269	117	33	62	108	245	172	67
19.319	286	275	112	33	63	102	247	169	67
19.332	216	287	108	33	64	97	243	169	71
19.345	173	303	106	32	65	93	240	170	77
19.358	156	328	102	32	65	92	232	168	87
19.371	150	351	104	32	66	93	226	170	96
19.384	170	365	107	32	67	94	220	173	106
19.397	199	365	113	33	68	95	218	176	113
19.41	221	351	120	34	68	96	220	181	116
19.424	259	327	122	33	67	95	219	182	114
19.437	282	301	116	33	67	94	221	183	113
19.45	306	276	105	33	66	93	223	180	112
19.463	322	257	95	34	66	93	226	179	106
19.476	333	244	89	35	65	94	236	183	113
19.489	347	238	89	36	64	95	238	189	117
19.502	354	238	97	37	63	97	241	203	122
19.516	369	242	111	36	61	98	244	212	127
19.529	387	249	123	36	60	99	248	221	128
19.542	422	257	128	35	58	99	272	227	121
19.555	476	267	126	35	55	98	288	228	129
19.568	548	276	117	37	55	98	301	229	141
19.581	634	285	108	47	56	97	305	230	158
19.594	734	293	102	51	57	97	300	240	175
19.607	831	301	99	53	57	97	299	252	178
19.621	948	310	97	51	56	97	308	273	177
19.634	1050	323	99	45	53	98	330	300	175
19.647	1208	341	100	42	49	100	362	328	186
19.66	1403	365	101	46	47	103	400	354	211
19.673	1634	397	106	55	49	107	434	378	241
19.686	1788	433	111	69	53	110	467	400	276
19.699	1900	470	113	85	59	110	494	417	301
19.712	1923	506	110	97	63	107	522	442	325
19.726	1799	538	102	111	65	99	553	461	354
19.739	1482	573	96	121	64	91	590	466	385
19.752	1094	618	90	130	63	84	632	469	443
19.765	780	692	89	138	61	82	696	468	505
19.778	569	833	93	146	60	85	764	448	528
19.791	413	1022	98	152	59	92	808	422	525
19.804	332	1345	102	168	57	102	786	384	482
19.818	285	1787	102	192	53	112	699	348	450
19.831	274	2231	100	206	48	117	584	315	421
19.844	267	2519	97	199	44	118	478	294	386
19.857	289	2537	95	168	42	114	411	280	339
19.87	311	2272	95	130	43	109	380	281	296
19.883	338	1816	96	97	46	103	377	289	243
19.896	368	1316	96	79	49	99	384	305	203
19.909	397	904	101	72	52	102	388	319	181
19.923	423	624	103	74	55	102	399	333	174
19.936	469	402	105	76	57	102	415	347	184
19.949	518	272	102	76	59	100	441	360	198
19.962	571	203	96	74	60	98	479	377	218
19.975	637	173	93	72	60	96	516	399	234
19.988	667	173	90	75	59	94	553	428	244
20.001	724	182	92	80	59	92	584	467	259
20.014	770	196	95	89	59	91	615	517	284
20.028	790	209	98	98	60	90	656	571	324
20.041	781	221	102	109	60	90	706	630	375
20.054	767	232	102	121	60	90	766	680	436
20.067	741	245	104	133	59	90	828	697	498
20.08	714	260	107	151	59	89	881	687	556
20.093	672	278	109	170	58	88	914	677	603
20.106	615	296	111	192	58	88	952	674	656
20.12	573	313	106	215	57	88	985	672	722
20.133	533	326	101	238	57	88	1006	662	784
20.146	519	335	97	260	56	89	997	616	885
20.159	548	339	92	283	56	89	959	550	978
20.172	580	339	94	307	55	90	904	490	1018
20.185	628	338	93	337	54	90	855	448	1041
20.198	683	337	95	367	54	91	845	437	1035
20.211	725	337	98	389	53	92	845	452	1026
20.225	773	340	95	400	52	93	823	475	1023
20.238	823	344	94	395	51	92	792	495	968
20.251	874	349	93	377	51	95	744	507	853
20.264	934	351	92	357	50	99	696	513	723
20.277	949	350	93	345	49	102	672	526	633
20.29	942	346	93	338	49	104	660	553	586
20.303	859	339	93	314	48	103	664	593	548
20.316	692	331	94	264	47	99	666	628	494
20.33	525	324	93	210	47	95	662	653	419
20.343	383	320	95	175	47	93	650	646	325
20.356	267	320	95	143	46	96	627	599	233
20.369	209	323	95	131	46	96	592	536	167
20.382	183	326	95	122	46	96	541	431	125
20.395	167	327	94	105	45	95	477	329	107
20.408	158	324	95	88	45	94	410	264	106
20.422	145	315	96	64	45	94	347	218	102
20.435	136	299	99	46	45	93	317	202	93
20.448	140	277	103	39	45	92	297	193	82
20.461	150	250	104	38	45	91	279	177	71
20.474	182	224	101	42	45	91	260	164	62
20.487	209	199	95	44	45	91	181	148	53
20.5	241	180	87	41	45	91	139	135	48
20.513	243	168	81	33	45	91	109	132	25
20.527	238	163	79	24	45	91	97	132	28
20.54	229	163	82	15	45	91	127	137	32
20.553	250	167	94	6	46	90	157	144	35
20.566	315	172	104	7	46	90	175	150	46
20.579	388	178	110	9	46	90	180	150	45
20.592	395	184	110	12	46	90	163	146	44
20.605	345	191	104	14	47	90	146	138	44
20.618	259	199	97	11	47	90	138	122	39
20.632	187	209	93	8	47	90	140	125	40
20.645	123	219	92	4	47	90	153	129	42
20.658	70	229	97	3	47	90	171	134	43
20.671	44	236	98	3	48	90	182	142	46
20.684	34	238	101	4	48	90	186	141	46
20.697	23	234	101	6	48	91	182	139	47
20.71	19	224	99	6	48	91	172	136	47
20.724	16	210	98	8	47	91	159	132	47
20.737	7	196	96	7	47	91	149	131	46
20.75	4	182	95	8	47	91	137	131	47
20.763	0	170	95	7	46	91	128	133	46
20.776	0	159	96	8	46	91	120	136	46
20.789	1	151	98	9	45	91	115	136	45
20.802	3	143	98	10	45	91	114	136	45
20.815	7	136	99	11	44	91	118	134	46
20.829	8	130	98	11	44	91	121	132	46
20.842	8	124	99	11	43	90	123	132	47
20.855	0	120	98	11	43	90	123	131	47
20.868	0	116	98	13	42	89	122	131	47
20.881	0	113	99	13	42	89	120	131	46
20.894	0	110	100	14	42	89	118	130	46
20.907	0	108	100	14	41	88	118	130	45
20.92	0	106	102	14	41	87	118	129	46
20.934	0	105	103	15	41	87	119	128	46
20.947	0	105	106	16	41	86	119	128	47
20.96	0	105	103	16	41	85	121	128	47
20.973	0	105	98	17	41	85	122	128	46
20.986	0	106	94	16	41	84	121	127	45
20.999	0	107	89	16	41	83	121	127	42
21.012	0	109	92	17	41	83	120	126	41
21.026	5	111	97	17	41	82	121	126	39
21.039	12	113	98	17	41	81	121	125	40
21.052	21	115	100	18	41	81	121	124	39
21.065	38	118	98	18	41	80	122	124	39
21.078	56	121	93	18	41	80	123	126	39
21.091	77	123	92	19	41	79	124	126	37
21.104	90	126	90	19	41	79	124	127	36
21.117	92	129	89	19	42	78	123	129	34
21.131	107	133	91	19	42	78	122	128	32
21.144	113	137	91	18	42	78	121	129	33
21.157	132	141	92	19	42	77	121	130	32
21.17	164	144	92	20	42	77	121	132	33
21.183	217	147	91	21	42	77	121	134	35
21.196	270	149	90	21	42	77	122	137	35
21.209	303	150	90	22	42	77	123	140	36
21.222	321	152	91	23	42	77	124	142	36
21.236	315	154	91	23	42	77	126	144	35
21.249	281	158	92	25	42	78	124	144	35
21.262	208	166	93	27	43	78	123	145	35
21.275	162	179	93	27	43	78	124	148	36
21.288	114	200	93	29	43	79	127	154	38
21.301	93	225	94	30	43	79	133	161	42
21.314	74	257	94	30	44	80	141	167	44
21.328	59	295	95	32	44	81	151	169	46
21.341	57	320	95	33	44	82	156	168	46
21.354	44	318	96	35	45	83	161	165	44
21.367	50	291	97	36	46	84	166	163	42
21.38	82	253	97	36	47	85	169	166	42
21.393	103	221	98	37	47	86	176	172	42
21.406	114	194	98	37	48	87	180	180	43
21.419	105	171	98	39	49	88	185	184	46
21.433	77	155	99	41	50	89	191	189	70
21.446	54	144	101	42	52	91	192	191	72
21.459	32	137	102	44	53	92	192	191	66
21.472	29	134	102	44	55	93	189	192	53
21.485	46	133	102	45	57	94	185	187	29
21.498	52	133	102	47	59	95	184	182	22
21.511	55	133	102	48	61	96	180	174	30
21.524	56	132	103	51	63	97	176	166	51
21.538	48	132	105	53	65	98	171	163	81
21.551	60	131	107	56	68	99	160	161	106
21.564	70	131	109	60	71	101	148	163	121
21.577	78	132	111	61	75	102	136	167	120
21.59	92	135	109	64	78	103	130	170	108
21.603	104	140	105	67	82	104	127	172	95
21.616	110	146	98	69	86	104	128	173	90
21.63	110	153	90	71	89	103	132	173	94
21.643	115	160	89	74	92	103	133	174	105
21.656	124	167	95	76	94	104	136	170	119
21.669	108	175	105	79	97	107	138	165	132
21.682	86	182	122	84	102	109	141	159	137
21.695	60	189	132	88	108	112	144	153	135
21.708	45	195	135	90	113	112	144	150	131
21.721	27	200	131	87	117	111	142	154	129
21.735	15	203	121	83	118	108	131	154	125
21.748	19	202	113	79	117	105	130	155	123
21.761	17	199	109	78	116	104	131	155	122
21.774	14	192	113	81	115	107	132	152	122
21.787	9	183	113	83	116	115	138	151	121
21.8	8	173	112	84	120	124	138	148	117
21.813	8	165	110	84	126	133	137	146	119
21.826	6	160	107	82	133	139	136	147	122
21.84	8	157	104	79	138	139	132	149	123
21.853	8	157	104	77	142	135	131	151	132
21.866	9	158	104	76	145	130	132	153	133
21.879	24	158	102	75	147	127	136	155	136
21.892	26	157	99	77	149	130	141	155	136
21.905	48	153	98	79	151	138	146	156	134
21.918	63	149	100	79	151	144	151	163	138
21.931	75	145	105	81	148	147	150	164	142
21.945	96	142	110	81	142	143	149	166	150
21.958	110	141	112	79	136	134	150	169	160
21.971	131	142	111	77	132	123	157	171	165
21.984	167	146	103	77	127	114	169	178	169
21.997	181	145	95	80	123	109	191	183	169
22.01	224	147	89	87	119	109	215	190	170
22.023	256	148	88	95	113	112	227	199	176
22.037	274	150	90	102	107	114	233	205	186
22.05	295	154	94	107	101	114	231	217	205
22.063	318	159	97	108	95	110	230	230	229
22.076	321	166	98	107	89	104	237	246	250
22.089	306	173	98	107	86	98	257	263	272
22.102	307	180	94	110	86	96	287	278	283
22.115	314	186	88	114	88	97	316	290	283
22.128	323	191	87	117	91	101	339	295	277
22.142	321	195	85	119	95	105	340	287	264
22.155	322	198	86	119	98	106	333	292	253
22.168	310	200	89	118	98	104	320	308	226
22.181	292	203	90	119	95	98	318	335	197
22.194	272	207	89	121	90	88	324	316	168
22.207	280	211	87	121	83	76	316	281	138
22.22	308	214	85	117	77	65	299	246	112
22.233	369	215	88	108	72	57	280	228	92
22.247	433	213	88	95	69	53	250	207	75
22.26	482	206	87	83	67	53	222	193	63
22.273	538	196	82	72	65	58	196	183	56
22.286	538	184	72	62	63	64	169	169	51
22.299	504	175	61	53	59	71	148	159	48
22.312	456	176	53	43	55	77	132	148	45
22.325	366	195	52	34	49	79	116	135	41
22.339	280	240	62	26	44	77	107	125	38
22.352	219	319	72	20	40	74	104	116	36
22.365	154	434	82	18	37	70	104	106	36
22.378	122	580	87	19	35	68	108	101	32
22.391	92	749	81	24	34	68	114	103	29
22.404	71	919	70	30	32	67	119	107	24
22.417	61	1060	58	32	31	65	115	110	16
22.43	34	1151	50	33	29	61	104	110	16
22.444	36	1142	50	31	29	55	91	106	16
22.457	29	1009	56	24	29	49	79	100	16
22.47	29	786	60	19	31	45	72	90	17
22.483	42	552	63	13	34	42	75	87	17
22.496	55	372	63	14	37	42	78	87	15
22.509	61	242	57	16	38	42	82	89	14
22.522	75	151	52	18	39	42	84	93	11
22.535	80	104	47	20	40	41	82	96	10
22.549	86	84	44	20	40	41	78	95	10
22.562	86	82	46	17	42	42	73	93	10
22.575	88	91	47	15	44	43	70	91	12
22.588	82	102	47	12	44	43	69	89	11
22.601	67	112	47	10	42	44	70	88	13
22.614	50	121	46	9	38	40	72	88	13
22.627	41	129	44	10	32	40	74	89	12
22.641	27	135	42	10	25	40	75	89	12
22.654	13	140	39	10	18	40	74	88	12
22.667	9	144	40	10	14	40	72	88	12
22.68	10	145	41	10	12	39	70	86	13
22.693	8	145	42	9	12	39	69	85	14
22.706	8	141	40	8	13	38	68	84	14
22.719	15	135	41	7	13	38	68	84	15
22.732	20	128	43	7	14	37	68	83	14
22.746	28	119	46	6	14	36	68	83	14
22.759	38	111	51	6	14	35	66	82	13
22.772	50	104	57	6	13	34	66	82	13
22.785	61	97	57	6	12	34	64	81	12
22.798	74	92	56	6	12	34	62	80	13
22.811	81	88	49	6	12	33	62	79	12
22.824	98	84	41	6	13	32	61	80	11
22.837	118	80	40	6	16	32	59	79	10
22.851	146	77	42	6	19	31	60	79	9
22.864	185	76	46	6	23	31	60	81	9
22.877	220	78	49	6	25	30	60	80	9
22.89	241	83	48	7	25	30	61	80	9
22.903	268	93	44	7	23	29	62	80	9
22.916	278	107	36	7	18	29	63	79	9
22.929	285	125	32	6	12	29	64	79	9
22.943	298	144	32	5	7	29	65	81	9
22.956	330	161	34	6	2	28	67	81	11
22.969	378	175	36	6	1	28	67	81	11
22.982	451	182	37	6	4	28	71	82	12
22.995	497	182	34	7	9	27	73	81	13
23.008	501	178	32	7	17	27	83	82	14
23.021	479	172	31	7	25	27	88	82	17
23.034	451	172	37	7	30	28	92	85	19
23.048	399	181	48	6	30	29	94	90	21
23.061	319	206	56	6	26	30	95	93	25
23.074	255	253	61	6	20	30	99	97	28
23.087	208	310	58	7	13	29	104	101	31
23.1	174	392	45	6	9	28	111	101	35
23.113	163	481	28	9	9	26	122	101	40
23.126	167	549	12	10	17	26	136	108	45
23.139	160	575	24	11	16	26	152	118	50
23.153	162	547	27	14	15	27	171	130	56
23.166	154	475	35	16	14	29	184	143	61
23.179	151	379	42	18	12	29	195	154	66
23.192	162	288	41	20	10	27	197	160	72
23.205	170	218	37	23	9	22	195	168	76
23.218	186	156	32	27	8	15	196	177	82
23.231	208	114	27	32	8	8	198	193	88
23.245	216	87	26	36	8	4	201	213	93
23.258	222	73	25	41	8	3	209	223	99
23.271	232	68	27	46	8	5	209	223	106
23.284	242	69	32	50	8	11	207	213	111
23.297	271	72	36	53	7	18	204	199	116
23.31	307	76	38	57	7	23	203	181	121
23.323	335	79	37	61	7	24	202	169	124
23.336	372	81	36	64	7	23	207	160	128
23.35	410	82	31	77	7	21	216	154	132
23.363	447	83	30	85	8	18	229	154	133
23.376	501	85	30	90	8	16	247	160	137
23.389	560	88	30	94	8	14	271	169	152
23.402	637	91	33	91	9	13	297	183	158
23.415	680	95	35	88	9	11	319	203	163
23.428	739	102	36	88	10	8	335	222	169
23.441	771	105	36	91	10	5	349	240	167
23.455	785	112	38	99	11	2	363	259	169
23.468	801	119	37	114	13	1	379	273	174
23.481	792	128	34	130	14	3	404	289	182
23.494	805	138	34	146	15	7	428	309	197
23.507	819	150	33	160	17	12	450	334	219
23.52	853	163	34	170	18	18	462	368	242
23.533	886	177	38	179	20	21	466	404	273
23.547	870	190	40	187	22	22	469	441	306
23.56	850	203	40	198	24	21	472	469	342
23.573	819	215	42	211	26	20	480	478	384
23.586	847	228	43	227	29	18	492	484	421
23.599	797	241	47	238	32	19	502	502	459
23.612	732	255	52	236	36	21	510	512	484
23.625	614	271	55	222	39	23	514	496	483
23.638	515	288	56	203	43	24	521	455	474
23.652	406	307	53	188	47	25	526	409	474
23.665	336	327	51	178	51	26	555	351	469
23.678	267	345	51	167	55	26	580	293	445
23.691	220	355	55	156	59	27	564	252	408
23.704	180	354	56	145	64	28	515	223	374
23.717	154	339	54	131	68	30	472	203	333
23.73	147	309	48	117	74	33	424	195	280
23.743	126	272	41	106	81	36	360	183	238
23.757	134	233	34	98	86	39	292	165	204
23.77	154	197	31	94	90	41	232	146	176
23.783	178	164	36	94	92	42	173	129	162
23.796	206	137	43	96	94	43	127	114	156
23.809	223	115	53	100	96	45	99	109	147
23.822	234	98	60	105	99	49	82	113	135
23.835	231	85	63	111	104	54	74	121	129
23.849	238	77	62	115	109	59	74	128	123
23.862	270	72	55	118	115	64	74	128	121
23.875	309	73	52	118	120	68	74	122	127
23.888	300	77	49	118	125	70	70	111	133
23.901	307	84	55	114	130	70	65	92	138
23.914	275	94	64	111	137	71	58	87	140
23.927	234	104	75	112	150	74	50	84	137
23.94	192	113	83	113	167	81	44	86	130
23.954	146	121	84	118	184	94	41	91	119
23.967	117	128	78	124	191	105	35	94	106
23.98	109	135	67	126	183	107	41	94	90
23.993	100	144	60	120	161	100	46	90	75
24.006	94	158	52	109	133	85	48	84	64
24.019	93	178	52	94	113	68	50	77	56
24.032	92	204	56	80	101	54	50	74	53
24.045	85	224	59	69	99	45	46	70	54
24.059	78	224	60	62	99	42	43	70	54
24.072	80	201	60	57	98	44	40	69	54
24.085	72	169	55	51	95	47	39	69	52
24.098	61	132	45	47	87	49	37	66	48
24.111	47	100	36	42	77	46	37	64	45
24.124	36	72	30	37	65	38	37	61	37
24.137	26	52	24	35	54	28	35	56	27
24.151	33	39	22	35	44	17	33	54	19
24.164	31	33	21	36	37	8	31	51	14
24.177	26	30	17	37	31	3	28	49	15
24.19	23	31	14	37	27	3	26	48	17
24.203	23	32	9	35	24	7	25	46	18
24.216	20	33	4	30	22	10	24	44	18
24.229	19	35	1	25	20	12	24	42	16
24.242	19	35	1	20	20	12	23	41	13
24.256	18	35	6	16	18	5	23	40	10
24.269	17	34	13	16	17	4	22	38	8
24.282	18	32	23	16	17	3	21	37	7
24.295	19	31	33	17	17	3	21	36	7
24.308	20	28	39	17	17	4	21	35	8
24.321	20	28	40	17	17	5	20	34	9
24.334	21	28	35	15	17	5	20	33	11
24.347	19	27	24	12	18	6	20	32	11
24.361	19	26	14	10	18	5	19	32	11
24.374	20	25	6	9	18	5	19	32	10
24.387	19	24	2	8	18	4	19	32	11
24.4	20	23	5	8	18	4	19	30	10
24.413	19	22	11	10	17	4	18	30	10
24.426	18	21	19	10	17	4	18	29	11
24.439	17	20	24	9	16	5	17	28	12
24.453	16	19	27	9	16	5	17	27	13
24.466	15	18	24	8	16	5	16	27	14
24.479	17	18	20	7	15	4	17	27	14
24.492	19	17	14	7	15	4	17	27	14
24.505	19	17	9	6	14	4	19	27	13
24.518	21	16	2	6	14	4	21	26	15
24.531	22	16	1	6	14	4	23	27	15
24.544	22	15	2	6	14	3	25	27	16
24.558	26	15	5	5	14	3	26	28	16
24.571	29	15	9	6	13	3	27	28	16
24.584	32	15	14	6	13	3	29	29	16
24.597	37	15	15	6	13	3	31	30	17
24.61	39	15	14	6	14	3	34	31	19
24.623	42	15	11	6	14	2	38	31	23
24.636	47	16	9	7	14	2	42	32	27
24.649	52	16	8	7	14	2	53	32	29
24.663	57	16	8	8	14	2	56	37	32
24.676	62	17	9	10	14	2	56	39	32
24.689	68	18	10	11	14	2	55	40	34
24.702	76	18	10	12	13	2	53	42	38
24.715	82	19	10	13	13	2	55	43	44
24.728	90	20	8	14	13	2	63	43	56
24.741	97	21	7	16	13	2	76	43	71
24.755	101	22	6	18	13	2	87	46	85
24.768	107	23	6	20	13	2	98	49	95
24.781	111	25	5	22	12	2	105	52	101
24.794	115	26	5	24	12	2	106	57	104
24.807	121	27	5	25	12	2	107	65	101
24.82	134	29	5	26	12	2	113	77	100
24.833	147	30	4	29	11	3	120	94	98
24.846	145	32	2	30	11	3	129	111	98
24.86	149	33	1	31	11	3	140	126	99
24.873	146	35	4	33	10	3	147	137	106
24.886	145	37	7	34	10	3	145	136	113
24.899	144	39	14	34	10	3	138	127	119
24.912	142	40	20	35	9	3	127	113	118
24.925	149	42	26	35	9	3	115	104	111
24.938	161	44	27	35	9	3	104	99	94
24.951	166	45	26	37	8	3	99	101	76
24.965	186	46	25	36	8	3	97	107	63
24.978	204	48	21	37	8	3	93	114	55
24.991	229	50	15	38	8	3	88	110	57
25.004	250	51	14	38	7	4	82	101	63
25.017	277	54	15	37	7	4	76	83	65
25.03	286	56	16	37	7	4	71	61	57
25.043	276	58	17	38	7	5	69	41	42
25.057	251	59	16	38	7	5	69	32	22
25.07	222	59	11	37	7	5	69	34	5
25.083	192	60	5	37	7	5	67	42	0
25.096	185	63	0	37	7	6	61	52	0
25.109	178	66	0	37	7	6	57	60	9
25.122	172	70	2	36	7	6	51	57	21
25.135	160	74	5	36	7	6	48	44	29
25.148	138	77	10	34	8	7	45	26	27
25.162	123	80	16	33	8	7	44	8	21
25.175	99	84	17	31	9	7	42	3	10
25.188	90	89	16	30	9	7	42	2	0
25.201	73	98	16	29	10	8	41	1	0
25.214	71	110	13	28	11	8	39	0	0
25.227	64	123	10	27	12	8	37	9	3
25.24	66	138	12	26	12	8	35	17	9
25.253	66	148	16	24	13	8	32	24	13
25.267	72	148	17	22	14	8	30	29	12
25.28	70	138	20	21	15	9	29	31	10
25.293	68	119	22	19	17	9	28	27	8
25.306	39	97	23	20	18	9	28	23	5
25.319	39	76	21	19	18	10	28	17	3
25.332	39	57	22	19	19	10	28	15	5
25.345	41	43	20	18	20	10	26	15	6
25.359	43	34	18	18	21	11	26	15	7
25.372	47	29	20	16	21	11	25	16	9
25.385	52	27	23	16	21	12	23	15	9
25.398	55	26	24	15	22	12	22	10	8
25.411	65	26	25	14	23	13	23	2	7
25.424	68	27	23	13	23	15	21	0	7
25.437	78	29	20	12	23	15	20	0	6
25.45	92	31	17	12	22	16	19	3	5
25.464	117	35	16	11	19	16	18	10	6
25.477	138	40	15	11	19	14	16	21	6
25.49	153	45	14	9	18	14	16	24	6
25.503	176	51	15	9	17	15	16	23	5
25.516	196	57	15	8	17	17	16	19	5
25.529	209	64	15	8	16	19	17	11	4
25.542	235	72	14	8	15	21	19	2	2
25.555	281	80	13	9	15	20	19	2	0
25.569	321	87	11	10	14	17	20	3	0
25.582	365	103	10	11	14	12	21	4	0
25.595	412	116	10	12	14	7	23	8	0
25.608	467	128	11	12	13	3	24	13	0
25.621	527	139	11	13	13	2	26	11	0
25.634	639	149	12	12	13	4	29	10	0
25.647	718	160	12	13	13	10	33	8	0
25.66	764	172	11	13	13	18	35	5	0
25.674	764	187	12	13	13	24	38	4	0
25.687	724	205	13	14	12	28	40	5	0
25.7	650	224	13	14	12	27	42	7	0
25.713	525	248	13	13	12	24	43	8	0
25.726	393	275	13	13	11	20	45	10	0
25.739	281	309	13	12	11	18	46	11	0
25.752	203	358	16	11	11	18	48	10	0
25.766	142	417	14	11	11	19	49	10	0
25.779	119	505	17	10	10	22	51	10	0
25.792	107	619	16	9	10	22	51	9	0
25.805	106	735	17	9	10	20	51	10	0
25.818	98	819	13	8	10	17	51	13	0
25.831	97	841	12	6	10	13	51	13	0
25.844	96	789	12	7	10	11	50	14	0
25.857	107	673	11	7	11	11	49	15	0
25.871	119	521	11	6	11	15	48	15	0
25.884	136	376	15	7	12	20	47	13	0
25.897	152	262	17	7	12	25	46	14	0
25.91	165	163	19	8	13	27	45	13	0
25.923	161	95	17	9	13	27	43	12	0
25.936	152	52	18	9	14	24	41	11	0
25.949	130	29	17	9	15	20	37	12	0
25.962	106	21	17	9	15	18	34	11	0
25.976	83	22	21	9	16	17	32	10	0
25.989	59	27	27	8	16	19	29	10	0
26.002	49	32	27	8	17	19	26	10	2
26.015	41	35	26	9	17	19	25	8	4
26.028	29	37	22	9	17	18	22	8	2
26.041	23	38	15	9	18	18	21	6	0
26.054	18	36	6	8	18	17	20	5	0
26.068	5	34	4	9	18	16	18	4	0
26.081	6	32	4	8	18	15	16	4	1
26.094	5	24	7	7	18	14	15	5	10
26.107	9	28	12	8	18	14	15	6	21
26.12	14	30	17	7	18	15	14	9	30
26.133	19	30	16	7	17	15	15	9	31
26.146	25	29	12	7	17	14	17	10	28
26.159	24	28	8	8	17	14	19	9	17
26.173	24	26	12	8	17	14	21	10	6
26.186	25	24	14	8	17	14	24	8	0
26.199	30	23	20	8	16	14	27	9	0
26.212	37	22	28	9	16	14	29	18	0
26.225	44	21	34	9	16	14	32	26	0
26.238	52	20	32	10	15	14	35	30	0
26.251	58	19	25	10	15	14	38	29	0
26.264	56	18	19	10	15	14	41	24	0
26.278	71	17	15	9	15	14	45	10	0
26.291	80	16	11	8	15	14	50	1	0
26.304	94	16	10	8	14	14	54	2	0
26.317	102	15	13	8	14	14	59	11	0
26.33	119	15	16	7	13	15	62	23	0
26.343	122	14	13	7	12	15	65	42	0
26.356	126	14	12	7	12	15	67	57	0
26.37	125	14	13	8	12	15	69	64	0
26.383	131	15	15	7	12	15	71	62	0
26.396	131	15	13	6	13	15	74	60	0
26.409	142	15	13	5	13	15	87	52	0
26.422	155	15	11	5	15	15	94	47	0
26.435	169	16	10	4	17	15	97	47	0
26.448	169	16	8	4	20	15	95	52	0
26.461	172	17	10	5	24	15	92	58	0
26.475	166	18	14	6	26	14	84	65	0
26.488	158	19	18	6	26	13	82	68	0
26.501	150	19	18	6	22	14	85	66	0
26.514	150	20	17	8	17	13	99	62	0
26.527	154	20	15	8	11	13	115	60	0
26.54	148	19	12	8	7	12	134	57	0
26.553	136	19	9	9	5	11	147	56	0
26.566	125	18	13	10	5	11	153	52	0
26.58	109	17	20	10	7	10	150	44	1
26.593	85	22	31	12	9	9	146	34	3
26.606	67	23	39	12	9	8	141	25	4
26.619	61	23	46	12	8	7	145	17	7
26.632	62	21	43	12	7	7	159	15	8
26.645	62	17	34	12	5	9	175	17	8
26.658	66	13	20	12	3	12	178	19	8
26.672	66	11	13	12	3	16	168	19	9
26.685	66	11	9	12	3	22	147	17	8
26.698	55	14	8	12	5	27	120	15	9
26.711	44	19	9	12	6	31	90	11	11
26.724	30	26	8	12	8	31	70	6	14
26.737	38	34	5	12	7	30	57	5	14
26.75	41	40	1	13	7	24	53	5	16
26.763	28	45	0	13	8	17	55	6	17
26.777	36	47	0	13	8	10	64	9	17
26.79	49	47	3	14	9	5	70	11	18
26.803	54	44	13	16	9	2	71	12	20
26.816	55	39	23	16	10	4	67	12	20
26.829	59	35	29	17	10	9	59	13	22
26.842	61	30	33	17	11	17	46	12	25
26.855	58	26	32	19	11	23	41	13	27
26.868	58	23	26	19	11	27	41	14	30
26.882	67	21	18	20	11	26	47	16	32
26.895	67	19	13	20	11	22	53	17	33
26.908	64	18	9	21	11	14	61	19	33
26.921	76	17	8	21	11	9	62	20	33
26.934	99	15	12	22	11	6	63	22	33
26.947	106	14	16	23	11	6	63	22	31
26.96	111	14	16	24	11	12	61	23	29
26.974	117	14	18	23	11	12	59	24	38
26.987	117	14	16	23	10	11	61	26	38
27	100	14	15	23	10	10	63	27	33
27.013	88	14	12	22	10	9	66	30	27
27.026	77	13	12	22	10	7	70	30	17
27.039	74	13	11	22	10	7	74	32	10
27.052	69	14	11	22	10	6	75	33	6
27.065	78	15	14	22	11	7	78	35	5
27.079	94	15	17	22	11	7	80	37	5
27.092	103	17	19	23	11	8	83	39	6
27.105	110	18	21	23	11	8	86	41	6
27.118	118	19	22	23	11	8	92	43	5
27.131	115	21	24	24	12	8	99	45	4
27.144	117	23	24	25	12	8	106	48	3
27.157	124	25	25	25	13	9	113	52	3
27.17	143	28	26	28	13	9	123	56	4
27.184	162	31	28	31	14	10	133	60	6
27.197	182	35	29	35	14	10	146	65	11
27.21	212	39	31	40	15	10	159	70	19
27.223	238	43	32	44	15	10	174	74	23
27.236	267	47	36	48	16	10	189	80	30
27.249	276	52	35	52	16	10	210	85	40
27.262	299	57	35	58	17	11	233	95	51
27.276	314	63	35	65	17	12	260	104	61
27.289	342	69	36	75	18	13	287	114	78
27.302	379	76	35	88	18	13	309	123	94
27.315	444	84	36	101	19	13	323	133	110
27.328	502	91	37	113	19	12	331	140	129
27.341	586	99	40	126	20	11	334	147	151
27.354	654	106	42	137	20	10	341	160	172
27.367	731	111	44	148	21	12	353	178	191
27.381	792	119	45	159	21	15	369	197	212
27.394	847	127	45	170	22	19	378	220	234
27.407	870	136	45	182	23	21	375	244	258
27.42	947	145	46	195	23	20	364	263	284
27.433	937	154	47	208	24	17	346	279	319
27.446	958	162	50	225	25	11	327	291	351
27.459	1011	168	57	235	26	5	318	301	367
27.472	1052	172	64	234	27	5	320	309	356
27.486	971	174	66	227	29	12	331	323	347
27.499	910	176	66	221	30	25	350	333	346
27.512	873	178	60	210	32	41	371	341	337
27.525	788	183	53	195	35	55	384	346	307
27.538	635	189	52	180	37	62	394	347	280
27.551	563	198	58	170	39	60	400	332	254
27.564	475	207	68	161	43	51	411	285	218
27.578	426	215	81	156	46	39	419	231	176
27.591	398	221	92	156	51	29	430	195	142
27.604	366	222	101	156	57	25	435	166	109
27.617	316	219	102	154	63	26	429	141	81
27.63	268	211	100	152	69	33	403	133	64
27.643	233	201	97	152	74	41	360	128	61
27.656	199	188	96	153	81	49	297	119	62
27.669	163	175	96	158	87	54	233	111	64
27.683	153	163	99	166	96	57	181	102	71
27.696	150	152	102	176	106	58	142	90	75
27.709	143	141	106	183	119	60	124	80	71
27.722	143	131	108	187	133	64	119	74	67
27.735	135	121	111	187	149	72	122	77	69
27.748	130	110	116	186	164	81	124	86	71
27.761	122	100	123	186	178	91	118	98	78
27.774	134	90	129	189	191	101	108	116	91
27.788	161	82	136	196	202	109	95	132	110
27.801	186	77	142	205	211	117	86	148	124
27.814	207	74	145	215	219	125	86	160	134
27.827	227	73	146	225	226	133	94	171	142
27.84	228	73	149	230	236	144	110	180	143
27.853	226	74	153	231	250	154	129	188	143
27.866	226	74	156	228	266	161	147	192	145
27.88	230	74	155	224	276	166	159	198	151
27.893	227	70	150	222	278	166	164	202	161
27.906	233	70	135	220	270	162	166	211	172
27.919	245	70	121	214	256	153	171	231	179
27.932	258	71	118	200	242	141	181	254	179
27.945	262	72	117	181	235	132	192	268	175
27.958	275	73	111	159	224	125	212	261	168
27.971	288	73	101	137	200	119	234	239	159
27.985	284	74	91	119	177	112	251	204	153
27.998	262	74	78	110	151	104	263	178	158
28.011	254	74	63	107	129	93	274	167	170
28.024	241	74	50	109	114	82	288	159	181
28.037	223	74	45	116	106	70	301	159	190
28.05	205	74	46	123	105	58	314	165	197
28.063	192	75	48	128	109	50	325	165	192
28.076	190	75	55	129	112	44	330	162	180
28.09	185	75	62	128	114	43	324	155	168
28.103	191	76	67	124	113	46	314	145	158
28.116	229	76	64	117	110	52	304	132	149
28.129	277	77	59	110	106	61	300	122	143
28.142	331	78	52	103	102	70	303	122	148
28.155	394	79	44	99	100	77	306	131	162
28.168	445	80	40	100	99	81	311	152	181
28.182	493	82	41	102	100	81	314	181	205
28.195	528	84	43	108	102	79	315	213	231
28.208	555	86	44	112	106	75	314	238	252
28.221	591	91	47	115	111	71	316	259	266
28.234	618	95	49	113	115	68	322	266	279
28.247	660	99	46	109	119	65	327	276	296
28.26	698	104	45	105	122	64	330	278	316
28.273	711	109	44	103	121	65	332	270	340
28.287	746	115	40	107	115	65	336	241	360
28.3	832	122	35	115	107	66	339	209	371
28.313	904	131	35	126	97	65	337	186	367
28.326	891	141	35	137	88	63	333	175	360
28.339	860	152	34	146	81	60	322	171	355
28.352	795	164	33	150	78	55	294	169	368
28.365	635	180	34	150	79	52	261	160	376
28.378	486	200	34	149	82	49	229	147	367
28.392	379	225	31	153	84	48	201	129	333
28.405	282	256	30	157	83	48	179	108	305
28.418	232	291	31	161	78	48	167	91	272
28.431	210	330	30	162	70	45	163	80	234
28.444	182	370	28	155	61	42	162	77	190
28.457	167	398	27	140	53	37	163	74	153
28.47	142	407	27	123	46	33	164	72	125
28.484	132	399	27	105	43	30	166	71	102
28.497	116	377	25	93	41	27	164	69	86
28.51	105	345	26	82	40	24	154	62	76
28.523	108	304	26	77	39	22	142	58	66
28.536	117	256	25	74	36	20	126	55	57
28.549	116	207	24	71	33	18	109	54	42
28.562	122	161	24	69	29	16	98	51	30
28.575	133	121	25	65	27	14	94	51	21
28.589	137	91	24	60	24	12	107	51	13
28.602	137	72	23	55	22	10	111	51	10
28.615	147	61	22	48	21	9	116	50	7
28.628	159	58	23	41	20	9	124	50	7
28.641	162	58	21	35	18	8	127	50	7
28.654	169	60	21	29	16	8	127	50	3
28.667	181	60	20	25	15	8	124	50	6
28.68	188	59	20	24	13	8	125	50	6
28.694	194	57	20	24	12	9	125	50	14
28.707	191	54	19	27	10	9	126	50	20
28.72	185	51	22	28	9	9	128	50	22
28.733	174	50	21	29	9	9	130	50	25
28.746	156	48	19	28	8	9	128	51	26
28.759	152	51	19	27	8	8	138	51	22
28.772	148	53	19	26	7	9	146	52	18
28.786	151	54	16	25	7	10	149	52	20
28.799	163	55	15	24	7	12	145	52	27
28.812	170	55	14	24	7	12	123	52	35
28.825	181	55	13	25	8	11	118	53	46
28.838	194	55	11	25	8	9	111	54	59
28.851	196	55	10	26	8	6	103	55	69
28.864	192	55	12	25	9	3	101	56	72
28.877	180	55	13	26	9	0	104	57	65
28.891	153	55	17	25	9	0	109	57	58
28.904	123	55	16	24	10	0	110	57	49
28.917	106	54	14	23	10	3	110	56	45
28.93	96	53	7	22	12	8	108	55	43
28.943	83	52	0	21	11	14	105	52	47
28.956	71	50	0	20	10	21	101	50	54
28.969	60	49	0	17	9	26	97	50	57
28.982	48	47	2	16	9	28	96	48	52
28.996	36	46	14	14	9	27	94	47	43
29.009	26	44	21	13	8	23	94	44	30
29.022	17	42	26	11	8	18	95	41	14
29.035	12	40	25	10	7	13	95	39	5
29.048	9	38	20	9	7	8	94	37	4
29.061	8	36	15	8	6	5	92	37	0
29.074	12	34	11	8	6	2	91	38	0
29.088	18	33	13	5	5	1	86	37	0
29.101	26	31	18	5	5	1	84	33	2
29.114	25	30	22	5	5	2	81	25	6
29.127	19	29	23	4	5	4	81	14	8
29.14	22	29	21	5	5	7	80	2	9
29.153	21	28	17	4	5	9	79	0	7
29.166	31	27	12	5	5	10	81	0	4
29.179	40	26	8	6	5	11	82	0	2
29.193	52	25	7	6	5	12	83	10	5
29.206	66	26	7	7	5	12	85	30	6
29.219	69	27	6	8	5	12	88	49	9
29.232	70	29	3	8	5	12	91	63	13
29.245	70	30	2	9	6	13	93	71	17
29.258	74	30	4	10	6	13	95	74	20
29.271	91	30	6	11	5	14	99	72	21
29.284	97	30	10	12	5	15	101	63	22
29.298	109	29	17	13	7	15	101	58	24
29.311	118	30	23	14	8	16	102	55	25
29.324	113	33	25	15	9	16	103	53	29
29.337	100	37	24	15	10	17	103	52	30
29.35	80	45	24	16	11	17	104	51	33
29.363	70	54	22	16	11	18	103	51	35
29.376	59	64	20	18	12	19	104	52	35
29.389	45	76	19	18	13	21	102	52	36
29.403	44	86	21	19	15	23	100	52	36
29.416	43	94	24	19	18	25	99	53	37
29.429	34	97	24	20	23	26	97	53	38
29.442	25	96	26	20	30	28	95	54	37
29.455	23	89	29	22	37	28	92	57	38
29.468	27	79	30	22	45	29	91	62	38
29.481	25	67	29	24	52	31	89	65	39
29.495	30	56	30	25	57	34	86	68	41
29.508	46	46	29	27	61	37	83	66	43
29.521	60	39	26	27	62	41	81	65	46
29.534	65	34	25	29	61	44	80	60	47
29.547	72	33	25	29	60	46	78	54	49
29.56	76	33	25	29	58	45	77	52	50
29.573	86	35	23	31	57	43	76	47	50
29.586	90	36	23	32	58	40	75	44	51
29.6	102	38	25	34	59	39	75	39	50
29.613	119	39	25	34	60	41	73	31	57
29.626	130	39	26	36	61	47	72	25	61
29.639	135	40	26	36	61	55	70	21	65
29.652	131	42	27	36	60	65	70	19	64
29.665	112	44	27	35	60	73	69	22	59
29.678	91	48	27	35	61	78	68	29	52
29.691	64	53	28	34	64	76	68	40	47
29.705	40	60	28	34	67	71	69	45	43
29.718	20	66	28	38	71	62	69	44	38
29.731	9	72	29	38	74	54	69	42	37
29.744	6	76	30	37	76	48	69	36	37
29.757	7	78	31	34	76	45	71	29	37
29.77	15	76	32	30	73	45	70	29	36
29.783	15	72	33	25	70	47	70	29	34
29.797	20	64	33	23	68	50	71	32	33
29.81	20	55	35	24	66	51	72	34	31
29.823	17	44	35	27	67	48	71	40	28
29.836	13	34	36	32	66	42	71	45	27
29.849	8	25	36	37	65	34	72	47	26
29.862	7	19	36	42	63	25	72	49	26
29.875	9	16	37	46	62	17	72	50	25
29.888	8	17	36	48	60	12	73	51	24
29.902	18	19	37	50	59	11	73	50	25
29.915	22	23	37	50	58	14	74	50	23
29.928	31	26	38	46	58	20	73	51	24
29.941	34	29	37	41	57	27	73	54	24
29.954	40	30	37	34	57	33	72	56	23
29.967	37	29	38	27	57	39	72	60	23
29.98	35	28	38	21	57	43	72	51	23
29.993	38	25	39	17	56	45	71	51	24
30.007	42	23	39	18	56	46	72	51	24
30.02	37	21	40	23	57	45	71	49	23
30.033	46	20	40	29	58	45	73	49	23
30.046	54	21	41	39	59	46	73	48	22
30.059	66	23	41	48	61	47	74	53	22
30.072	79	28	42	57	62	50	75	55	22
30.085	83	35	42	60	62	53	76	56	21
30.099	94	44	43	60	61	55	77	58	21
30.112	86	53	43	58	61	57	78	59	22
30.125	75	62	45	54	61	57	78	59	22
30.138	67	68	46	50	64	58	78	58	23
30.151	57	72	47	50	69	57	79	62	23
30.164	44	72	48	52	75	55	80	63	25
30.177	34	68	50	55	80	54	81	64	27
30.19	20	62	51	59	83	54	82	66	27
30.204	10	53	52	63	82	55	83	62	28
30.217	3	45	53	68	77	55	83	62	30
30.23	3	38	56	69	72	54	83	60	31
30.243	19	33	57	71	69	53	83	59	33
30.256	35	30	58	72	70	52	84	56	34
30.269	40	29	60	73	76	51	84	56	35
30.282	48	30	62	75	85	50	85	58	37
30.295	51	32	64	76	96	49	86	56	38
30.309	47	33	66	79	106	48	87	56	40
30.322	44	34	70	82	111	47	89	56	41
30.335	44	34	73	85	108	46	90	58	42
30.348	63	34	76	89	99	45	91	59	43
30.361	78	33	78	93	83	44	95	55	44
30.374	88	34	80	97	67	43	98	58	44
30.387	119	35	82	102	52	41	103	67	43
30.401	150	37	81	105	42	40	108	75	44
30.414	178	39	82	110	39	40	112	83	44
30.427	199	42	85	113	42	39	115	88	44
30.44	216	44	92	118	52	38	120	98	45
30.453	232	47	99	122	64	38	127	105	48
30.466	258	50	105	126	74	38	137	115	51
30.479	259	53	106	133	81	38	146	130	54
30.492	263	57	103	137	83	39	159	146	57
30.506	269	62	97	146	80	39	172	166	59
30.519	274	67	90	151	74	39	183	182	61
30.532	265	72	88	156	68	40	191	201	66
30.545	261	78	91	162	66	40	199	217	75
30.558	292	80	99	168	68	43	207	232	84
30.571	304	85	109	176	74	46	213	243	96
30.584	322	91	123	184	84	49	218	249	114
30.597	331	98	138	195	96	52	225	255	132
30.611	360	106	147	205	108	54	229	259	147
30.624	367	113	154	215	118	55	230	265	158
30.637	366	119	159	224	125	57	229	261	171
30.65	359	123	161	232	131	60	229	254	182
30.663	351	126	158	243	136	64	227	251	197
30.676	339	127	155	256	142	70	222	251	217
30.689	328	128	156	270	152	79	220	252	243
30.703	307	130	156	283	165	90	218	248	271
30.716	308	133	157	296	183	101	210	244	287
30.729	288	138	161	302	203	113	204	241	298
30.742	276	144	167	303	223	124	200	229	301
30.755	247	150	172	301	240	135	200	215	311
30.768	230	155	174	297	253	146	198	206	292
30.781	210	158	172	293	258	159	195	202	250
30.794	198	158	167	287	259	172	197	200	232
30.808	205	153	158	287	255	181	196	200	238
30.821	228	144	151	293	249	182	191	211	245
30.834	236	133	149	307	253	176	189	221	233
30.847	242	119	154	312	277	166	190	222	224
30.86	236	105	159	298	313	153	192	219	229
30.873	227	90	156	282	338	141	192	212	220
30.886	200	78	145	276	336	131	193	201	201
30.899	179	68	132	265	314	131	193	180	181
30.913	201	62	120	237	286	138	189	157	164
30.926	201	59	109	206	248	141	179	139	138
30.939	203	60	102	180	204	138	165	118	102
30.952	208	62	96	154	165	123	151	98	75
30.965	210	64	90	127	131	105	133	83	53
30.978	212	65	80	106	107	83	118	74	37
30.991	217	65	71	96	93	63	106	68	26
31.005	223	62	64	91	86	45	100	57	26
31.018	225	59	56	88	83	33	98	50	31
31.031	233	56	54	89	80	25	95	43	28
31.044	244	52	52	92	73	21	93	38	23
31.057	250	51	52	91	62	19	91	34	18
31.07	258	50	50	85	48	18	88	35	13
31.083	266	49	49	75	32	17	85	39	9
31.096	274	47	49	62	18	14	80	40	10
31.11	281	45	47	49	7	12	77	42	21
31.123	286	43	46	39	2	9	75	42	33
31.136	291	41	45	33	0	7	72	40	37
31.149	292	39	37	36	1	5	69	37	37
31.162	302	37	35	36	5	4	68	35	31
31.175	305	36	33	37	3	3	69	36	18
31.188	312	35	31	40	0	3	68	36	1
31.201	308	34	29	42	0	3	69	37	0
31.215	323	33	27	42	0	4	70	36	0
[truncated: 4,477 more rows]

## Sheet: Supplementary Figure 3
Diameter (nm)	Intersity(%)
78.82	0
91.28	0
105.7	0
122.4	0
141.8	21.9
164.2	46.9
190.1	28.1
220.2	3.1
255	0
295.3	0
342	0
396.1	0
458.7	0
531.2	0
615.1	0
712.4	0
825	0
955.4	0

## Sheet: Supplementary Figure 4
	C	N	O	Zn
Distance (nm）	Count (%)
0	14	3	2	4
10	10	0	1	1
10	6	0	1	0
20	7	0	1	0
30	5	1	2	2
40	9	2	4	7
40	16	2	5	12
50	19	2	5	23
60	23	3	4	27
70	25	3	5	27
70	30	2	8	33
80	29	6	9	36
90	37	5	13	52
100	50	7	8	56
100	49	7	8	53
110	40	5	9	55
120	50	5	8	62
130	39	6	7	58
130	44	4	12	49
140	45	3	17	68
150	53	9	11	68
160	45	2	11	61
160	47	6	13	74
170	44	5	7	64
180	40	5	11	61
190	42	4	12	59
190	29	6	5	57
200	36	3	8	70
210	41	4	9	54
220	40	6	13	66
220	49	3	9	77
230	40	5	13	85
240	55	10	10	77
250	51	5	11	61
250	48	9	10	63
260	46	8	11	81
270	53	8	8	75
280	61	6	12	82
280	49	7	8	91
290	53	7	13	93
300	65	10	12	84
300	47	7	12	100
310	59	7	14	84
320	61	4	12	83
330	60	11	14	70
330	48	9	13	88
340	57	9	19	81
350	47	8	9	83
360	62	8	16	80
360	51	4	12	82
370	51	10	12	77
380	53	8	12	79
390	54	7	11	79
390	45	12	14	88
400	50	9	12	83
410	56	6	12	85
420	56	10	12	83
420	59	13	11	86
430	57	7	13	82
440	75	14	11	96
450	69	10	14	97
450	69	14	17	85
460	73	10	16	80
470	71	8	12	78
480	63	6	18	91
480	72	9	21	97
490	75	8	16	96
500	69	12	18	85
510	72	6	15	85
510	68	10	11	69
520	64	9	11	66
530	60	7	16	72
540	47	5	13	52
540	48	4	9	40
550	37	4	11	36
560	32	5	13	21
570	24	2	5	24
570	24	4	6	18
580	29	1	7	18
590	17	1	5	8
590	11	1	2	4
600	5	0	1	0
610	8	0	1	1
620	8	1	1	1
620	11	0	1	1
630	10	1	1	0
640	11	2	3	1
650	7	0	1	1
650	13	0	0	1
660	10	0	2	1
670	9	1	1	1
680	8	1	1	0
680	4	0	1	1
690	10	0	2	1
700	9	0	2	1
710	8	1	2	1
710	8	1	1	1
720	6	0	2	1
730	12	1	4	1
740	8	1	2	1

[truncated: 50 more sheets: Supplementary Figure 6, Supplementary Figure 8, Supplementary Figure 11, Supplementary Figure 12, Supplementary Figure 13, Supplementary Figure 14, Supplementary Figure 15a, Supplementary Figure 15b, Supplementary Figure 17, Supplementary Figure 18, Supplementary Figure 19, Supplementary Figure 21, Supplementary Figure 24, Supplementary Figure 25, Supplementary Figure 26, Supplementary Figure 27, Supplementary Figure 28, Supplementary Figure 29, Supplementary Figure 32, Supplementary Figure 37 …]
